# Supplementary material for: 1,10-Phenanthroline-5,6-dione ethanol monosolvate
Source: Acta Crystallogr Sect E Struct Rep Online. 2014 Apr 18;70(Pt 5):o573. doi: 10.1107/S1600536814008241 (PMC4011276; doi:10.1107/S1600536814008241)
Supplement: Supplementary file 1 [file e-70-0o573-sup1.cif]

##############################################################################
#                                                                            #
# This CIF contains the data in a paper accepted for publication in          #
# Acta Crystallographica Section E. It conforms to the requirements of       #
# Notes for Authors for Acta Crystallographica Section E, and has been       #
# peer reviewed under the auspices of the IUCr Commission on Journals.       #
#                                                                            #
# Full details of the Crystallographic Information File format               #
# are given in the paper "The Crystallographic Information File (CIF):       #
# a New Standard Archive File for Crystallography" by S. R. Hall, F. H.      #
# Allen and I. D. Brown [Acta Cryst. (1991), A47, 655-685].                  #
#                                                                            #
# The current version of the core CIF dictionary is obtainable from          #
# ftp://ftp.iucr.org/pub/cif_core.dic.                                       #
#                                                                            #
# Software is freely available for graphical display of the structure(s)     #
# in this CIF. For information consult the CIF software page                 #
# http://www.iucr.org/resources/cif/software.                                #
#                                                                            #
# This file may be used for bona fide research purposes within the           #
# scientific community so long as proper attribution is given to the journal # 
# article from which it was obtained.                                        #
#                                                                            #
##############################################################################
data_I
_audit_creation_method     SHELXL-97
_database_code_depnum_ccdc_archive     'CCDC 996896'
_chemical_name_systematic
;
1,10-Phenanthroline-5,6-dione ethanol monosolvate
;
_chemical_name_common     ?
_chemical_formula_moiety     'C12 H6 N2 O2, C2 H6 O'
_chemical_formula_sum     'C14 H12 N2 O3'
_chemical_formula_iupac     'C12 H6 N2 O2, C2 H6 O'
_chemical_formula_weight     256.26
_chemical_melting_point     ?
_symmetry_cell_setting     triclinic
_symmetry_space_group_name_H-M     'P -1'
_symmetry_space_group_name_Hall     '-P 1'
loop_
    _symmetry_equiv_pos_as_xyz
    'x, y, z'
    '-x, -y, -z'
_cell_length_a     7.3064(15)
_cell_length_b     9.1055(18)
_cell_length_c     9.7291(19)
_cell_angle_alpha     96.47(3)
_cell_angle_beta     101.68(3)
_cell_angle_gamma     109.83(3)
_cell_volume     584.6(2)
_cell_formula_units_Z     2
_cell_measurement_reflns_used     2355
_cell_measurement_theta_min     3.1
_cell_measurement_theta_max     30.2
_cell_measurement_temperature     123.15
_exptl_crystal_description     block
_exptl_crystal_colour     yellow
_exptl_crystal_size_max     0.20
_exptl_crystal_size_mid     0.20
_exptl_crystal_size_min     0.20
_exptl_crystal_density_diffrn     1.456
_exptl_crystal_density_meas     ?
_exptl_crystal_density_method     'not measured'
_exptl_crystal_F_000     268
_exptl_absorpt_coefficient_mu     0.104
_exptl_absorpt_correction_type     none
_exptl_absorpt_process_details     ?
_exptl_absorpt_correction_T_min     .
_exptl_absorpt_correction_T_max     .
_exptl_special_details     ?
_diffrn_ambient_temperature     123(2)
_diffrn_radiation_type     MoK\a
_diffrn_radiation_wavelength     0.71073
_diffrn_radiation_source     'Rotating Anode'
_diffrn_radiation_monochromator     'Confocal'
_diffrn_measurement_device_type     'Rigaku Saturn724+'
_diffrn_measurement_method     \w
_diffrn_detector_area_resol_mean     28.5714
_diffrn_reflns_number     5059
_diffrn_reflns_av_R_equivalents     0.0202
_diffrn_reflns_av_sigmaI/netI     0.0200
_diffrn_reflns_theta_min     3.07
_diffrn_reflns_theta_max     26.00
_diffrn_reflns_theta_full     26.00
_diffrn_measured_fraction_theta_max     0.980
_diffrn_measured_fraction_theta_full     0.980
_diffrn_reflns_limit_h_min     -9
_diffrn_reflns_limit_h_max     9
_diffrn_reflns_limit_k_min     -11
_diffrn_reflns_limit_k_max     11
_diffrn_reflns_limit_l_min     -11
_diffrn_reflns_limit_l_max     11
_diffrn_standards_number     ?
_diffrn_standards_interval_count     ?
_diffrn_standards_interval_time     ?
_diffrn_standards_decay_%     ?
_refine_special_details
;
Refinement of <i>F</i>^2^ against ALL reflections. The weighted <i>R</i>-factor
<i>wR</i> and goodness of fit <i>S</i> are based on <i>F</i>^2^, conventional
<i>R</i>-factors <i>R</i> are based on <i>F</i>, with <i>F</i> set to zero for
negative <i>F</i>^2^. The threshold expression of <i>F</i>^2^ >
\s(<i>F</i>^2^) is used only for calculating <i>R</i>-factors(gt) <i>etc</i>.
and is not relevant to the choice of reflections for refinement.
<i>R</i>-factors based on <i>F</i>^2^ are statistically about twice as large
as those based on <i>F</i>, and <i>R</i>- factors based on ALL data will be
even larger.
;
_reflns_number_total     2252
_reflns_number_gt     2074
_reflns_threshold_expression     I>2sigma(I)
_refine_ls_structure_factor_coef     Fsqd
_refine_ls_matrix_type     full
_refine_ls_R_factor_all     0.0424
_refine_ls_R_factor_gt     0.0395
_refine_ls_wR_factor_gt     0.1111
_refine_ls_wR_factor_ref     0.1141
_refine_ls_goodness_of_fit_ref     1.060
_refine_ls_restrained_S_all     1.060
_refine_ls_number_reflns     2252
_refine_ls_number_parameters     185
_refine_ls_number_restraints     1
_refine_ls_hydrogen_treatment     mixed
_refine_ls_weighting_scheme     calc
_refine_ls_weighting_details
         'calc w=1/[\s^2^(Fo^2^)+(0.0709P)^2^+0.1180P] where P=(Fo^2^+2Fc^2^)/3'
_atom_sites_solution_hydrogens     geom
_atom_sites_solution_primary     direct
_atom_sites_solution_secondary     difmap
_refine_ls_shift/su_max     0.000
_refine_ls_shift/su_mean     0.000
_refine_diff_density_max     0.243
_refine_diff_density_min     -0.167
_refine_ls_extinction_method     none
_refine_ls_extinction_coef     ?
loop_
    _atom_type_symbol
    _atom_type_description
    _atom_type_scat_dispersion_real
    _atom_type_scat_dispersion_imag
    _atom_type_scat_source
    'C' 'C' 0.0033 0.0016
                         'International Tables Vol C Tables 4.2.6.8 and 6.1.1.4'
    'H' 'H' 0.0000 0.0000
                         'International Tables Vol C Tables 4.2.6.8 and 6.1.1.4'
    'N' 'N' 0.0061 0.0033
                         'International Tables Vol C Tables 4.2.6.8 and 6.1.1.4'
    'O' 'O' 0.0106 0.0060
                         'International Tables Vol C Tables 4.2.6.8 and 6.1.1.4'
_computing_data_collection     'CrystalClear (Rigaku, 2008)'
_computing_cell_refinement     'CrystalClear (Rigaku, 2008)'
_computing_data_reduction     'CrystalClear (Rigaku, 2008)'
_computing_structure_solution     'SHELXS97 (Sheldrick, 2008)'
_computing_structure_refinement     'SHELXL97 (Sheldrick, 2008)'
_computing_molecular_graphics
 'ORTEP-3 for Windows (Farrugia, 2012) and Mercury (Macrae <i>et al.</i>, 2008)'
_computing_publication_material     'publCIF (Westrip, 2010)'
loop_
    _atom_site_type_symbol
    _atom_site_label
    _atom_site_fract_x
    _atom_site_fract_y
    _atom_site_fract_z
    _atom_site_U_iso_or_equiv
    _atom_site_adp_type
    _atom_site_calc_flag
    _atom_site_refinement_flags
    _atom_site_occupancy
    _atom_site_symmetry_multiplicity
    _atom_site_disorder_assembly
    _atom_site_disorder_group
    C C4 0.66468(17) 0.96363(14) 0.27101(12) 0.0211(3) Uani d . 1 1 . .
    C C11 0.69855(17) 0.93910(13) 0.52865(12) 0.0196(3) Uani d . 1 1 . .
    C C5 0.50156(18) 0.80403(14) 0.22423(12) 0.0237(3) Uani d . 1 1 . .
    C C7 0.54977(17) 0.78514(14) 0.49173(12) 0.0211(3) Uani d . 1 1 . .
    C C6 0.43997(17) 0.70995(13) 0.34035(13) 0.0239(3) Uani d . 1 1 . .
    C C12 0.75757(16) 1.02974(13) 0.41609(12) 0.0200(3) Uani d . 1 1 . .
    C C8 0.50365(18) 0.70329(14) 0.60099(13) 0.0250(3) Uani d . 1 1 . .
    H H8 0.4042 0.5987 0.5794 0.030 Uiso calc R 1 1 . .
    C C9 0.60544(18) 0.77748(15) 0.74108(13) 0.0270(3) Uani d . 1 1 . .
    H H9 0.5787 0.7248 0.8179 0.032 Uiso calc R 1 1 . .
    C C3 0.72616(18) 1.05260(15) 0.16952(13) 0.0252(3) Uani d . 1 1 . .
    H H3 0.6651 1.0108 0.0704 0.030 Uiso calc R 1 1 . .
    C C1 0.95979(18) 1.25750(14) 0.36088(14) 0.0262(3) Uani d . 1 1 . .
    H H1 1.0632 1.3603 0.3919 0.031 Uiso calc R 1 1 . .
    C C10 0.74812(18) 0.93131(15) 0.76688(13) 0.0261(3) Uani d . 1 1 . .
    H H10 0.8166 0.9818 0.8636 0.031 Uiso calc R 1 1 . .
    C C2 0.87625(19) 1.20164(15) 0.21448(14) 0.0272(3) Uani d . 1 1 . .
    H H2 0.9213 1.2644 0.1475 0.033 Uiso calc R 1 1 . .
    O O1 0.41332(14) 0.74720(11) 0.09901(9) 0.0331(3) Uani d . 1 1 . .
    O O2 0.30275(14) 0.58111(10) 0.30567(10) 0.0333(3) Uani d . 1 1 . .
    N N2 0.79532(15) 1.01274(12) 0.66490(10) 0.0237(2) Uani d . 1 1 . .
    N N1 0.90359(15) 1.17542(12) 0.46054(11) 0.0233(2) Uani d . 1 1 . .
    C C15 0.8686(2) 0.65765(16) 0.07549(14) 0.0336(3) Uani d . 1 1 . .
    H H15A 0.8325 0.7503 0.0621 0.050 Uiso calc R 1 1 . .
    H H15B 0.8372 0.5885 -0.0177 0.050 Uiso calc R 1 1 . .
    H H15C 1.0130 0.6934 0.1211 0.050 Uiso calc R 1 1 . .
    C C14 0.7508(2) 0.56671(15) 0.16901(14) 0.0312(3) Uani d . 1 1 . .
    O O3 0.76490(13) 0.66129(10) 0.30034(9) 0.0291(2) Uani d D 1 1 . .
    H H14A 0.598(3) 0.5214(19) 0.1167(17) 0.042(4) Uiso d . 1 1 . .
    H H14B 0.797(3) 0.479(2) 0.1910(18) 0.048(5) Uiso d . 1 1 . .
    H H3O 0.8864(17) 0.719(2) 0.3431(19) 0.058(5) Uiso d D 1 1 . .
loop_
    _atom_site_aniso_label
    _atom_site_aniso_U_11
    _atom_site_aniso_U_22
    _atom_site_aniso_U_33
    _atom_site_aniso_U_12
    _atom_site_aniso_U_13
    _atom_site_aniso_U_23
    C4 0.0190(6) 0.0245(6) 0.0236(6) 0.0108(5) 0.0073(4) 0.0073(5)
    C11 0.0173(5) 0.0214(6) 0.0226(6) 0.0091(4) 0.0069(4) 0.0051(4)
    C5 0.0215(6) 0.0259(6) 0.0238(6) 0.0102(5) 0.0044(5) 0.0036(5)
    C7 0.0188(6) 0.0219(6) 0.0252(6) 0.0091(5) 0.0077(4) 0.0064(4)
    C6 0.0205(6) 0.0222(6) 0.0291(6) 0.0078(5) 0.0068(5) 0.0043(5)
    C12 0.0168(5) 0.0216(6) 0.0238(6) 0.0086(4) 0.0070(4) 0.0053(4)
    C8 0.0217(6) 0.0231(6) 0.0330(7) 0.0085(5) 0.0107(5) 0.0100(5)
    C9 0.0266(6) 0.0333(7) 0.0277(6) 0.0138(5) 0.0118(5) 0.0145(5)
    C3 0.0242(6) 0.0326(7) 0.0240(6) 0.0143(5) 0.0085(5) 0.0095(5)
    C1 0.0215(6) 0.0234(6) 0.0355(7) 0.0065(5) 0.0113(5) 0.0107(5)
    C10 0.0260(6) 0.0332(7) 0.0215(6) 0.0124(5) 0.0077(5) 0.0069(5)
    C2 0.0268(6) 0.0324(7) 0.0318(7) 0.0150(5) 0.0157(5) 0.0163(5)
    O1 0.0338(5) 0.0333(5) 0.0238(5) 0.0072(4) 0.0005(4) 0.0019(4)
    O2 0.0290(5) 0.0249(5) 0.0346(5) -0.0012(4) 0.0051(4) 0.0027(4)
    N2 0.0234(5) 0.0257(5) 0.0222(5) 0.0088(4) 0.0070(4) 0.0044(4)
    N1 0.0200(5) 0.0223(5) 0.0276(5) 0.0068(4) 0.0076(4) 0.0060(4)
    C15 0.0321(7) 0.0332(7) 0.0282(7) 0.0040(5) 0.0083(5) 0.0019(5)
    C14 0.0388(8) 0.0250(6) 0.0296(7) 0.0104(5) 0.0116(6) 0.0043(5)
    O3 0.0255(5) 0.0329(5) 0.0261(5) 0.0092(4) 0.0059(4) 0.0007(4)
_geom_special_details
;
All e.s.d.'s (except the e.s.d. in the dihedral angle between two l.s. planes)
are estimated using the full covariance matrix. The cell e.s.d.'s are taken
into account individually in the estimation of e.s.d.'s in distances, angles
and torsion angles; correlations between e.s.d.'s in cell parameters are only
used when they are defined by crystal symmetry. An approximate (isotropic)
treatment of cell e.s.d.'s is used for estimating e.s.d.'s involving l.s.
planes.
;
loop_
    _geom_bond_atom_site_label_1
    _geom_bond_atom_site_label_2
    _geom_bond_site_symmetry_2
    _geom_bond_distance
    _geom_bond_publ_flag
    C4 C3 . 1.3950(17) ?
    C4 C12 . 1.3995(17) ?
    C4 C5 . 1.4818(18) ?
    C11 N2 . 1.3436(16) ?
    C11 C7 . 1.4037(17) ?
    C11 C12 . 1.4899(16) ?
    C5 O1 . 1.2171(15) ?
    C5 C6 . 1.5411(17) ?
    C7 C8 . 1.3972(17) ?
    C7 C6 . 1.4843(18) ?
    C6 O2 . 1.2128(16) ?
    C12 N1 . 1.3448(16) ?
    C8 C9 . 1.3813(18) ?
    C8 H8 . 0.9500 ?
    C9 C10 . 1.3914(19) ?
    C9 H9 . 0.9500 ?
    C3 C2 . 1.3776(19) ?
    C3 H3 . 0.9500 ?
    C1 N1 . 1.3355(16) ?
    C1 C2 . 1.3907(18) ?
    C1 H1 . 0.9500 ?
    C10 N2 . 1.3357(16) ?
    C10 H10 . 0.9500 ?
    C2 H2 . 0.9500 ?
    C15 C14 . 1.5026(18) ?
    C15 H15A . 0.9800 ?
    C15 H15B . 0.9800 ?
    C15 H15C . 0.9800 ?
    C14 O3 . 1.4225(15) ?
    C14 H14A . 1.040(18) ?
    C14 H14B . 0.995(18) ?
    O3 H3O . 0.850(10) ?
loop_
    _geom_angle_atom_site_label_1
    _geom_angle_atom_site_label_2
    _geom_angle_atom_site_label_3
    _geom_angle_site_symmetry_1
    _geom_angle_site_symmetry_3
    _geom_angle
    _geom_angle_publ_flag
    C3 C4 C12 . . 118.58(11) ?
    C3 C4 C5 . . 119.93(11) ?
    C12 C4 C5 . . 121.48(11) ?
    N2 C11 C7 . . 122.79(11) ?
    N2 C11 C12 . . 116.36(10) ?
    C7 C11 C12 . . 120.85(11) ?
    O1 C5 C4 . . 122.47(12) ?
    O1 C5 C6 . . 119.54(11) ?
    C4 C5 C6 . . 117.97(10) ?
    C8 C7 C11 . . 118.69(11) ?
    C8 C7 C6 . . 119.96(11) ?
    C11 C7 C6 . . 121.35(11) ?
    O2 C6 C7 . . 122.90(12) ?
    O2 C6 C5 . . 119.48(11) ?
    C7 C6 C5 . . 117.60(10) ?
    N1 C12 C4 . . 122.28(11) ?
    N1 C12 C11 . . 117.04(10) ?
    C4 C12 C11 . . 120.68(11) ?
    C9 C8 C7 . . 118.69(11) ?
    C9 C8 H8 . . 120.7 ?
    C7 C8 H8 . . 120.7 ?
    C8 C9 C10 . . 118.31(11) ?
    C8 C9 H9 . . 120.8 ?
    C10 C9 H9 . . 120.8 ?
    C2 C3 C4 . . 119.37(12) ?
    C2 C3 H3 . . 120.3 ?
    C4 C3 H3 . . 120.3 ?
    N1 C1 C2 . . 124.01(11) ?
    N1 C1 H1 . . 118.0 ?
    C2 C1 H1 . . 118.0 ?
    N2 C10 C9 . . 124.42(12) ?
    N2 C10 H10 . . 117.8 ?
    C9 C10 H10 . . 117.8 ?
    C3 C2 C1 . . 117.99(11) ?
    C3 C2 H2 . . 121.0 ?
    C1 C2 H2 . . 121.0 ?
    C10 N2 C11 . . 117.08(11) ?
    C1 N1 C12 . . 117.77(11) ?
    C14 C15 H15A . . 109.5 ?
    C14 C15 H15B . . 109.5 ?
    H15A C15 H15B . . 109.5 ?
    C14 C15 H15C . . 109.5 ?
    H15A C15 H15C . . 109.5 ?
    H15B C15 H15C . . 109.5 ?
    O3 C14 C15 . . 114.19(11) ?
    O3 C14 H14A . . 104.6(9) ?
    C15 C14 H14A . . 109.3(9) ?
    O3 C14 H14B . . 108.5(10) ?
    C15 C14 H14B . . 109.8(10) ?
    H14A C14 H14B . . 110.5(14) ?
    C14 O3 H3O . . 111.5(14) ?
loop_
    _geom_hbond_atom_site_label_D
    _geom_hbond_atom_site_label_H
    _geom_hbond_atom_site_label_A
    _geom_hbond_site_symmetry_A
    _geom_hbond_distance_DH
    _geom_hbond_distance_HA
    _geom_hbond_distance_DA
    _geom_hbond_angle_DHA
    O3 H3O N1 2_776 0.850(10) 2.080(14) 2.8258(19) 146.2(18)
    C1 H1 O2 1_665 0.95 2.53 3.3381(19) 143.1
data_global
_journal_date_recd_electronic     2014-03-30
_journal_date_accepted     2014-04-11
_journal_name_full     'Acta Crystallographica, Section E'
_journal_year     2014
_journal_volume     70
_journal_issue      5
_journal_page_first     o573
_journal_page_last     o573
_journal_paper_category     QO
_journal_paper_doi     10.1107/S1600536814008241
_journal_coeditor_code     XU5783
_publ_contact_author_name     'Dr. Osamu Sato'
_publ_contact_author_address
;
Institute for Materials Chemistry and Engineering, Kyushu University,
6-1 Kasuga-koen, Kasuga, Fukuoka 816-8580, Japan
;
_publ_contact_author_email     'sato@cm.kyushu-u.ac.jp'
_publ_contact_author_fax     '+81925837787'
_publ_contact_author_phone     '+81925837787'
_publ_section_title
;
1,10-Phenanthroline-5,6-dione ethanol monosolvate
;
loop_
    _publ_author_name
    _publ_author_footnote
    _publ_author_address
    'Dai, Jing-Wei' .
;
Institute for Materials Chemistry and Engineering, Kyushu University
6-1 Kasuga-koen, Kasuga, Fukuoka 816-8580,
Japan
;
    'Li, Zhao-Yang' .
;
Department of Chemistry, Graduate School of Science, Tohoku University,
6-3 Aramaki-Aza-Aoba, Aoba-ku, Sendai 980-8578,
Japan
;
    'Sato, Osamu' .
;
Institute for Materials Chemistry and Engineering, Kyushu University
6-1 Kasuga-koen, Kasuga, Fukuoka 816-8580,
Japan
;
