# Supplementary material for: 1,10-Phenanthroline-5,6-dione ethanol monosolvate
Source: Acta Crystallogr Sect E Struct Rep Online. 2014 Apr 18;70(Pt 5):o573. doi: 10.1107/S1600536814008241 (PMC4011276; doi:10.1107/S1600536814008241)
Supplement: Supplementary file 2 [file e-70-0o573-Isup2.hkl]

# 
# h,k,l, Fc-squared, Fo-squared, sigma(Fo-squared) and status flag 
# 
data_I
_shelx_title ' a in P-1' 
_shelx_refln_list_code          4 
_shelx_F_calc_maximum       68.13 
_exptl_crystal_F_000       268.00 
_reflns_d_resolution_high  0.8108 
 
loop_ 
 _symmetry_equiv_pos_as_xyz 
 'x, y, z' 
 '-x, -y, -z' 
 
_cell_length_a     7.3064 
_cell_length_b     9.1055 
_cell_length_c     9.7291 
_cell_angle_alpha  96.474 
_cell_angle_beta  101.679 
_cell_angle_gamma 109.830 
 
_shelx_F_squared_multiplier     1.000 
 
loop_ 
 _refln_index_h 
 _refln_index_k 
 _refln_index_l 
 _refln_F_squared_calc 
 _refln_F_squared_meas 
 _refln_F_squared_sigma 
 _refln_observed_status 
   1   0   0     1100.14     1063.41      8.61 o 
   2   0   0      641.79      621.72      7.84 o 
   3   0   0       98.02       94.60      1.50 o 
   4   0   0      251.34      263.28      3.92 o 
   5   0   0       82.17       93.87      1.31 o 
   6   0   0      105.60      109.37      1.91 o 
   7   0   0        2.65        2.50      0.50 o 
   8   0   0       12.92       15.54      1.92 o 
  -8   1   0        5.88        7.02      0.84 o 
  -7   1   0       12.43       12.92      0.94 o 
  -6   1   0        0.92        0.89      0.26 o 
  -5   1   0        9.90       10.89      1.78 o 
  -4   1   0       31.49       29.87      0.49 o 
  -3   1   0      472.66      467.98      4.64 o 
  -2   1   0      762.07      775.76      9.05 o 
  -1   1   0       15.07       10.44      0.11 o 
   1   1   0       44.02       38.64      1.33 o 
   2   1   0      126.81      105.70      0.59 o 
   3   1   0      465.33      472.67      3.80 o 
   4   1   0      112.67      132.68      2.79 o 
   5   1   0        0.00        0.41      0.19 o 
   6   1   0        6.27        7.34      0.56 o 
   7   1   0        2.33        2.17      0.26 o 
  -8   2   0        1.22        1.13      0.31 o 
  -7   2   0       77.37       80.27      1.79 o 
  -6   2   0        2.11        1.34      0.50 o 
  -5   2   0       21.79       18.74      0.61 o 
  -4   2   0      458.67      454.44      7.09 o 
  -3   2   0      769.03      805.46      3.42 o 
  -1   2   0        5.39        9.25      0.16 o 
   0   2   0      652.89      648.23      5.27 o 
   1   2   0      587.67      588.74      2.45 o 
   2   2   0      910.13      982.16      3.93 o 
   3   2   0      264.17      315.52      3.02 o 
   4   2   0       51.42       45.74      0.66 o 
   5   2   0        0.28        0.10      0.19 o 
   6   2   0       20.31       18.14      0.65 o 
   7   2   0       87.52       88.71      1.54 o 
  -8   3   0        0.10        0.32      0.18 o 
  -7   3   0        5.32        5.46      0.54 o 
  -6   3   0        2.22        3.08      0.51 o 
  -5   3   0      131.18      133.56      2.01 o 
  -4   3   0      420.93      451.27      4.30 o 
  -3   3   0      144.97      164.61      1.41 o 
  -2   3   0      713.54      748.14      3.12 o 
  -1   3   0       90.90       78.21      0.41 o 
   0   3   0     1037.92      960.25      7.90 o 
   1   3   0       93.31       94.87      0.80 o 
   2   3   0      825.40      956.08      3.47 o 
   3   3   0       51.42       44.95      0.82 o 
   4   3   0       95.26       99.72      1.13 o 
   5   3   0        4.15        2.80      0.27 o 
   6   3   0        1.75        1.74      0.40 o 
   7   3   0        0.14        0.40      0.36 o 
  -8   4   0       40.16       37.96      0.78 o 
  -7   4   0        3.11        3.05      0.39 o 
  -6   4   0       72.44       72.22      1.21 o 
  -5   4   0        2.59        4.17      0.61 o 
  -4   4   0      411.50      462.25      2.60 o 
  -3   4   0       24.62       27.70      0.29 o 
  -2   4   0      757.71      741.61      6.67 o 
  -1   4   0        0.15        0.27      0.06 o 
   0   4   0     1079.21     1190.41      6.04 o 
   1   4   0      847.31      938.32     10.10 o 
   2   4   0        0.79        2.08      0.16 o 
   3   4   0        0.18        0.33      0.28 o 
   4   4   0      131.52      117.78      1.14 o 
   5   4   0      218.07      199.93      4.57 o 
   6   4   0       10.60        9.51      0.60 o 
  -8   5   0        9.21        8.09      0.68 o 
  -7   5   0        0.71        0.46      0.19 o 
  -6   5   0       15.37       15.57      0.57 o 
  -5   5   0      150.36      154.79      4.39 o 
  -4   5   0        0.08        0.48      0.11 o 
  -3   5   0        0.08        0.21      0.10 o 
  -2   5   0      192.81      198.54      1.91 o 
  -1   5   0       48.43       43.97      0.49 o 
   0   5   0      361.14      437.63      5.86 o 
   1   5   0       70.11       64.76      0.73 o 
   2   5   0        5.58        6.03      0.21 o 
   3   5   0        3.01        1.99      0.13 o 
   4   5   0       40.38       35.65      1.06 o 
   5   5   0        5.72        2.98      0.26 o 
  -8   6   0       22.42       20.78      1.71 o 
  -7   6   0        1.63        2.18      0.35 o 
  -6   6   0        2.88        5.99      2.09 o 
  -5   6   0        0.46        0.59      0.30 o 
  -4   6   0       17.38       17.34      0.52 o 
  -3   6   0       59.35       56.01      0.81 o 
  -2   6   0      264.17      296.94      1.50 o 
  -1   6   0      155.47      176.15      1.82 o 
   0   6   0       19.60       22.81      1.59 o 
   1   6   0       73.92       75.23      1.53 o 
   2   6   0      111.93       92.18      1.15 o 
   3   6   0      357.96      325.55     19.18 o 
   4   6   0        1.60        0.74      0.40 o 
   5   6   0        0.18        0.23      0.36 o 
  -8   7   0        6.07        5.05      0.46 o 
  -7   7   0        5.63        5.04      0.41 o 
  -6   7   0       25.42       23.11      0.56 o 
  -5   7   0        7.55        6.95      0.49 o 
  -4   7   0       40.28       40.99      0.61 o 
  -3   7   0        5.48        6.70      0.32 o 
  -2   7   0       66.63       71.08      0.66 o 
  -1   7   0        6.04        5.77      1.03 o 
   1   7   0        5.88        5.31      0.42 o 
   2   7   0       46.98       39.26      1.04 o 
   3   7   0        0.19       -0.28      0.31 o 
   4   7   0        0.09        0.99      0.41 o 
  -8   8   0       34.04       31.26      1.95 o 
  -7   8   0        5.09        4.32      0.40 o 
  -6   8   0        0.82        0.59      0.46 o 
  -5   8   0       18.16       18.44      0.69 o 
  -4   8   0        1.61        1.10      0.20 o 
  -3   8   0        2.79        1.86      0.12 o 
  -2   8   0       56.17       59.35      0.87 o 
  -1   8   0       80.37       80.59      1.99 o 
   0   8   0      146.91      136.17      3.19 o 
   1   8   0      215.48      205.16      6.60 o 
   2   8   0       14.12       13.86      0.69 o 
   3   8   0        1.85        1.77      0.41 o 
  -7   9   0        0.48        0.64      0.24 o 
  -6   9   0       44.37       42.56      0.73 o 
  -5   9   0        1.62        1.41      0.22 o 
  -4   9   0       12.09       12.59      0.43 o 
  -3   9   0        2.16        2.38      0.21 o 
  -2   9   0        1.87        2.27      0.52 o 
  -1   9   0        0.63        0.69      0.19 o 
   0   9   0        0.34        0.39      0.33 o 
   1   9   0        1.25        0.56      0.31 o 
   2   9   0        3.04        2.16      0.53 o 
  -6  10   0       21.03       22.02      0.61 o 
  -5  10   0        0.83        0.22      0.20 o 
  -4  10   0        5.83        5.60      1.30 o 
  -3  10   0        0.00       -0.03      0.23 o 
  -2  10   0       61.87       61.14      1.51 o 
  -1  10   0       18.19       15.64      0.94 o 
   0  10   0        2.85        3.70      0.56 o 
  -4  11   0        3.62        1.45      0.64 o 
  -3  11   0        8.07        7.12      1.85 o 
  -2  11   0        0.28        0.28      0.17 o 
   2 -11   1       37.51       37.52      2.25 o 
   3 -11   1        3.19        1.43      0.47 o 
   4 -11   1        0.02        0.16      0.25 o 
   0 -10   1       84.88       96.42      2.13 o 
   1 -10   1        0.35        0.30      0.20 o 
   2 -10   1       21.81       22.27      0.70 o 
   3 -10   1        1.03        0.82      0.21 o 
   5 -10   1        8.63        8.53      0.60 o 
   6 -10   1        0.05        0.27      0.21 o 
  -2  -9   1        3.67        6.20      0.67 o 
  -1  -9   1        0.05       -0.17      0.29 o 
   0  -9   1       15.84       15.41      2.01 o 
   1  -9   1       10.85       10.57      1.62 o 
   2  -9   1       57.56       61.14      1.23 o 
   3  -9   1        4.50        3.49      0.28 o 
   4  -9   1        0.48        0.43      0.39 o 
   5  -9   1        4.06        4.73      0.29 o 
   6  -9   1        2.93        2.66      0.36 o 
   7  -9   1        0.27        0.28      0.26 o 
  -3  -8   1       15.55       13.60      1.11 o 
  -2  -8   1       29.97       28.83      0.93 o 
  -1  -8   1        5.40        4.55      0.43 o 
   0  -8   1        1.51        1.09      0.33 o 
   1  -8   1        0.65        0.56      0.23 o 
   2  -8   1        3.30        2.72      0.15 o 
   3  -8   1       17.93       18.22      1.02 o 
   4  -8   1       26.03       27.41      0.66 o 
   5  -8   1        7.80        7.89      0.47 o 
   6  -8   1        3.00        2.73      0.39 o 
   7  -8   1        6.32        5.93      0.85 o 
  -4  -7   1        1.54        1.81      0.44 o 
  -3  -7   1        0.00        0.62      0.33 o 
  -2  -7   1       15.20       12.22      0.96 o 
  -1  -7   1        0.15       -0.12      0.23 o 
   0  -7   1       39.20       36.51      1.04 o 
   1  -7   1       25.04       25.07      0.59 o 
   2  -7   1        9.35       10.34      0.28 o 
   3  -7   1       92.02       91.73      0.85 o 
   4  -7   1       16.90       13.96      0.43 o 
   5  -7   1        0.02        0.29      0.28 o 
   6  -7   1        0.45        0.64      0.22 o 
   7  -7   1        1.59        1.51      0.40 o 
   8  -7   1        9.14        6.86      0.52 o 
  -5  -6   1        3.29        2.71      0.56 o 
  -4  -6   1        8.54        8.44      0.33 o 
  -3  -6   1       55.83       48.69      0.69 o 
  -2  -6   1       13.83        8.95      0.29 o 
  -1  -6   1       26.24       25.96      0.99 o 
   0  -6   1        0.61        0.48      0.32 o 
   1  -6   1      157.43      154.19      1.38 o 
   2  -6   1       18.05       18.01      0.37 o 
   3  -6   1       29.03       27.97      0.52 o 
   4  -6   1       17.19       16.97      0.47 o 
   5  -6   1       19.79       19.20      0.58 o 
   6  -6   1       12.80       11.45      0.66 o 
   7  -6   1       10.37        8.58      0.54 o 
   8  -6   1        9.10        8.55      0.74 o 
  -6  -5   1        5.56        4.80      0.81 o 
  -5  -5   1       26.09       21.57      1.44 o 
  -4  -5   1       98.09       81.62      1.58 o 
  -3  -5   1        2.75        1.72      0.13 o 
  -2  -5   1       15.20       16.09      0.48 o 
  -1  -5   1       68.23       62.48      0.69 o 
   0  -5   1        0.00        0.40      0.18 o 
   1  -5   1       10.54        8.48      0.31 o 
   2  -5   1       25.09       31.69      0.59 o 
   3  -5   1      113.33      107.15      1.10 o 
   4  -5   1      137.77      135.61      1.97 o 
   5  -5   1       33.01       31.34      0.99 o 
   6  -5   1        1.20        0.93      0.41 o 
   7  -5   1        3.18        3.40      0.94 o 
   8  -5   1       20.78       20.82      1.14 o 
  -6  -4   1        0.14        0.21      0.22 o 
  -5  -4   1       51.01       40.78      1.08 o 
  -4  -4   1       65.87       52.37      1.31 o 
  -3  -4   1       29.32       32.05      0.58 o 
  -2  -4   1       91.79       84.47      0.65 o 
  -1  -4   1        0.07        0.26      0.10 o 
   0  -4   1        0.30        0.29      0.12 o 
   1  -4   1      988.02      987.84      7.85 o 
   2  -4   1        9.04       11.02      0.23 o 
   3  -4   1      185.70      168.04      1.05 o 
   4  -4   1      359.21      371.65      7.13 o 
   5  -4   1      151.92      149.07      2.38 o 
   6  -4   1        7.74        7.30      0.88 o 
   7  -4   1       45.74       48.73      1.69 o 
   8  -4   1       10.27        9.04      0.58 o 
  -7  -3   1       82.59       81.79      2.11 o 
  -6  -3   1       57.59       54.86      1.18 o 
  -5  -3   1        8.75        7.74      0.78 o 
  -4  -3   1        7.17        4.50      0.50 o 
  -3  -3   1       15.59       15.98      0.25 o 
  -2  -3   1      650.17      737.37      6.12 o 
  -1  -3   1      107.12      106.55      0.54 o 
   0  -3   1      325.63      348.57      1.46 o 
   1  -3   1      317.44      302.43      2.09 o 
   2  -3   1       13.32       17.60      0.41 o 
   3  -3   1      217.25      219.21      2.33 o 
   4  -3   1      176.54      161.59      2.61 o 
   5  -3   1        0.49        0.17      0.40 o 
   6  -3   1       27.64       25.76      0.60 o 
   7  -3   1        0.30        0.17      0.23 o 
   8  -3   1        2.09        1.78      0.31 o 
  -7  -2   1       90.02       87.96      1.64 o 
  -6  -2   1      198.47      201.65      5.89 o 
  -5  -2   1       57.75       60.60      0.99 o 
  -4  -2   1      201.60      184.68      3.70 o 
  -3  -2   1      100.57      115.03      1.17 o 
  -2  -2   1      134.40      159.40      1.25 o 
  -1  -2   1      412.14      403.35      5.57 o 
   1  -2   1       33.80       29.97      0.23 o 
   2  -2   1     1766.14     1803.42     28.42 o 
   3  -2   1      127.36      125.02      1.08 o 
   4  -2   1       28.21       25.76      0.44 o 
   5  -2   1       13.47       14.73      0.58 o 
   6  -2   1       37.56       35.91      0.63 o 
   7  -2   1        3.48        3.52      0.35 o 
   8  -2   1        0.01        0.53      0.28 o 
  -8  -1   1        6.08        4.30      0.72 o 
  -7  -1   1        6.07        6.02      0.72 o 
  -6  -1   1       72.12       71.96      3.80 o 
  -5  -1   1       58.47       59.61      0.94 o 
  -4  -1   1      969.46     1016.19      9.27 o 
  -3  -1   1        0.66        0.48      0.10 o 
  -2  -1   1      207.08      198.90      1.23 o 
  -1  -1   1      244.13      207.84      1.06 o 
   1  -1   1      152.42      152.48      4.52 o 
   2  -1   1      779.58      813.59     14.06 o 
   3  -1   1      425.92      421.64      4.28 o 
   4  -1   1      276.34      270.68      3.05 o 
   5  -1   1      110.49      104.94      2.45 o 
   6  -1   1       22.93       23.13      0.80 o 
   7  -1   1        9.36       10.84      0.60 o 
   8  -1   1        7.79        5.74      0.48 o 
  -8   0   1       54.40       53.85      2.67 o 
  -7   0   1       56.91       61.15      2.62 o 
  -6   0   1        1.01        1.77      0.44 o 
  -5   0   1       58.34       68.83      4.27 o 
  -4   0   1      718.92      762.46      8.25 o 
  -3   0   1       81.00       80.28      1.71 o 
  -2   0   1     1483.21     1438.92     10.60 o 
  -1   0   1       47.61       38.34      0.34 o 
   1   0   1      378.82      349.85      2.58 o 
   2   0   1      716.56      706.03     10.28 o 
   3   0   1       78.87       71.91      1.23 o 
   4   0   1        1.25        1.58      0.14 o 
   5   0   1       47.09       48.34      1.58 o 
   6   0   1        0.05        0.34      0.25 o 
   7   0   1        1.05        1.53      0.42 o 
  -8   1   1       14.69       14.28      0.95 o 
  -7   1   1       30.55       30.07      0.67 o 
  -6   1   1      164.79      175.40      2.45 o 
  -5   1   1       22.87       21.60      0.71 o 
  -4   1   1        4.95        4.65      0.25 o 
  -3   1   1      126.13      122.88      0.75 o 
   0   1   1      229.62      212.61      1.25 o 
   1   1   1     1375.10     1320.19     23.85 o 
   2   1   1     1216.44     1233.69     10.59 o 
   3   1   1       23.24       17.28      0.48 o 
   4   1   1      164.89      164.58      3.73 o 
   5   1   1        3.97        3.30      0.25 o 
   6   1   1       26.80       26.96      0.62 o 
   7   1   1       30.06       30.91      1.23 o 
  -8   2   1       74.14       78.45      1.61 o 
  -7   2   1       97.00       99.41      1.38 o 
  -6   2   1      400.75      435.62     19.18 o 
  -5   2   1        6.72        7.83      0.62 o 
  -4   2   1       32.69       32.82      0.44 o 
  -3   2   1      455.95      459.72      4.43 o 
  -1   2   1      378.49      364.47      1.78 o 
   0   2   1     1649.17     1703.56     11.88 o 
   1   2   1        0.28        0.61      0.08 o 
   2   2   1       21.73       20.04      0.47 o 
   3   2   1        0.02        0.44      0.12 o 
   4   2   1       18.46       20.78      0.67 o 
   5   2   1       10.99       11.73      0.63 o 
   6   2   1        4.33        4.07      0.33 o 
   7   2   1       21.82       20.05      1.17 o 
  -8   3   1       25.11       21.39      0.71 o 
  -7   3   1        0.10        0.51      0.26 o 
  -6   3   1        1.25        1.10      0.23 o 
  -5   3   1       33.52       25.76      0.76 o 
  -4   3   1     2118.27     2251.72     25.21 o 
  -3   3   1      785.67      819.26     11.90 o 
  -2   3   1      161.37      176.68      2.24 o 
  -1   3   1      572.13      572.69      2.41 o 
   0   3   1       41.63       47.85      1.12 o 
   1   3   1      252.93      284.03      1.95 o 
   2   3   1        3.78        4.15      0.17 o 
   3   3   1        1.20        2.47      0.21 o 
   4   3   1        1.09        0.97      0.12 o 
   5   3   1       53.58       50.91      0.88 o 
   6   3   1       22.01       18.02      2.66 o 
  -8   4   1       25.66       25.76      3.33 o 
  -7   4   1        1.35        1.18      0.42 o 
  -6   4   1        3.81        3.83      0.38 o 
  -5   4   1      274.82      297.32     12.79 o 
  -4   4   1     4641.33     5334.94    109.47 o 
  -3   4   1      165.07      182.84      2.24 o 
  -2   4   1       22.02       15.52      0.37 o 
  -1   4   1        0.63        0.65      0.10 o 
   0   4   1       88.24      104.84      3.45 o 
   1   4   1       69.96       88.22      0.89 o 
   2   4   1       32.22       33.63      0.70 o 
   3   4   1       27.39       21.26      0.50 o 
   4   4   1        4.29        4.36      0.24 o 
   5   4   1       21.97       22.36      1.08 o 
   6   4   1       28.61       30.90      0.74 o 
  -8   5   1       14.29       13.33      1.04 o 
  -7   5   1        2.90        3.34      0.42 o 
  -6   5   1      874.73      963.93      8.09 o 
  -5   5   1        0.96        1.08      0.22 o 
  -4   5   1       76.34       80.70      1.29 o 
  -3   5   1      304.90      313.95      3.02 o 
  -2   5   1      135.25      142.61      1.41 o 
  -1   5   1      169.19      185.37      1.79 o 
   0   5   1      114.28      120.31      1.72 o 
   1   5   1       84.49       72.18      2.62 o 
   2   5   1       18.68       21.36      0.62 o 
   3   5   1      175.90      156.83      2.90 o 
   4   5   1       13.42       10.97      0.35 o 
   5   5   1       11.57       11.73      1.08 o 
  -8   6   1       40.15       36.22      0.77 o 
  -7   6   1       25.51       25.09      1.06 o 
  -6   6   1     1057.80     1100.39     25.65 o 
  -5   6   1      111.59      114.93      1.62 o 
  -4   6   1        1.16        1.49      0.14 o 
  -3   6   1        0.70        0.49      0.08 o 
  -2   6   1      640.42      712.38     18.77 o 
  -1   6   1      234.36      271.85      7.91 o 
   0   6   1       97.83       97.85      1.87 o 
   1   6   1       97.08       86.28      1.83 o 
   2   6   1       19.06       17.69      0.64 o 
   3   6   1        8.14        5.28      0.21 o 
   4   6   1        3.14        3.55      0.48 o 
  -8   7   1      111.32      101.81      2.85 o 
  -7   7   1       32.55       28.48      0.81 o 
  -6   7   1        6.62        6.27      0.59 o 
  -5   7   1       23.44       23.09      0.49 o 
  -4   7   1       29.69       29.75      0.63 o 
  -3   7   1      109.03      115.91      1.25 o 
  -2   7   1       24.46       27.50      0.53 o 
  -1   7   1       51.38       43.98      1.09 o 
   0   7   1        0.13        1.57      0.44 o 
   1   7   1       84.06       76.06      1.99 o 
   2   7   1        9.16        8.05      0.49 o 
   3   7   1        0.28        1.43      0.35 o 
   4   7   1       27.54       27.60      1.76 o 
  -8   8   1      133.40      130.77      5.12 o 
  -7   8   1        0.07        0.11      0.32 o 
  -6   8   1        0.90        1.36      0.26 o 
  -5   8   1       11.02       11.95      0.77 o 
  -4   8   1      368.23      393.29      4.88 o 
  -3   8   1       28.43       30.54      1.02 o 
  -2   8   1        7.04        7.07      1.15 o 
  -1   8   1        0.40        0.35      0.10 o 
   0   8   1       56.68       54.66      1.25 o 
   1   8   1      204.67      197.58      6.40 o 
   2   8   1        0.11        0.16      0.33 o 
   3   8   1       14.54       13.16      0.98 o 
  -7   9   1        8.62        9.96      1.58 o 
  -6   9   1       30.23       28.87      0.64 o 
  -5   9   1       46.26       47.44      1.06 o 
  -4   9   1       35.76       36.30      1.15 o 
  -3   9   1        0.82        0.53      0.10 o 
  -2   9   1        0.04        0.26      0.23 o 
  -1   9   1       10.43        7.61      1.33 o 
   0   9   1       11.13        8.85      1.36 o 
   1   9   1       13.01       16.53      1.27 o 
  -6  10   1       25.01       21.98      0.84 o 
  -5  10   1        0.39        0.80      0.49 o 
  -4  10   1       32.94       31.41      0.90 o 
  -3  10   1       13.29       13.91      0.84 o 
  -2  10   1      117.93      125.52      1.72 o 
  -1  10   1      180.20      185.82      3.48 o 
   0  10   1        4.47        4.25      0.85 o 
  -3  11   1       18.30       17.50      1.34 o 
   2 -11   2        7.08        4.75      1.59 o 
   3 -11   2       26.21       25.98      0.81 o 
   4 -11   2      299.02      318.43     17.17 o 
  -1 -10   2        0.35        1.43      0.51 o 
   0 -10   2        0.01        0.25      0.25 o 
   1 -10   2        4.54        3.68      0.77 o 
   2 -10   2        7.77        6.61      1.42 o 
   3 -10   2       92.50       98.09      2.23 o 
   4 -10   2        6.59        5.44      0.33 o 
   5 -10   2       21.92       20.71      1.33 o 
   6 -10   2        1.34        0.80      0.23 o 
  -2  -9   2       29.94       35.96      1.06 o 
  -1  -9   2        1.85        2.14      0.35 o 
   0  -9   2       51.29       56.33      2.36 o 
   1  -9   2       31.65       32.30      1.27 o 
   2  -9   2      135.97      144.57      1.53 o 
   3  -9   2       13.95       12.04      0.77 o 
   4  -9   2       13.84       13.73      0.65 o 
   5  -9   2       10.20       10.61      0.60 o 
   6  -9   2      163.53      157.64      2.03 o 
   7  -9   2       36.20       31.99      2.54 o 
  -3  -8   2       27.71       25.09      1.14 o 
  -2  -8   2       13.46       12.26      0.63 o 
  -1  -8   2        0.79        0.26      0.23 o 
   0  -8   2       19.26       18.21      1.19 o 
   1  -8   2       86.84       86.26      4.84 o 
   2  -8   2        3.22        3.47      0.24 o 
   3  -8   2       59.50       58.76      1.34 o 
   4  -8   2       15.99       16.28      0.97 o 
   5  -8   2        6.13        5.86      0.52 o 
   6  -8   2       81.65       84.70      2.57 o 
   7  -8   2        3.33        3.65      0.37 o 
  -4  -7   2       33.88       36.94      1.15 o 
  -3  -7   2        3.92        4.04      0.40 o 
  -2  -7   2       33.72       37.81      0.95 o 
  -1  -7   2        0.82        1.10      0.24 o 
   0  -7   2       15.01       14.42      0.80 o 
   1  -7   2        0.96        0.85      0.07 o 
   2  -7   2       17.29       18.82      0.48 o 
   3  -7   2        6.41        5.72      0.25 o 
   4  -7   2      122.14      122.24      1.23 o 
   5  -7   2      139.13      147.64      6.92 o 
   6  -7   2       22.35       24.55      1.98 o 
   7  -7   2        0.53        0.57      0.35 o 
   8  -7   2       65.49       62.20      3.45 o 
  -5  -6   2       14.67       11.79      0.99 o 
  -4  -6   2       34.03       31.68      0.60 o 
  -3  -6   2       34.57       34.66      1.43 o 
  -2  -6   2       74.94       74.54      0.81 o 
  -1  -6   2       80.31       79.05      1.54 o 
   0  -6   2       64.10       56.52      0.69 o 
   1  -6   2        0.57        0.37      0.09 o 
   2  -6   2       12.40       14.32      0.27 o 
   3  -6   2      300.60      317.23      3.01 o 
   4  -6   2       56.92       51.71      1.44 o 
   5  -6   2       54.99       53.92      1.12 o 
   6  -6   2       16.96       15.01      0.46 o 
   7  -6   2       28.41       31.44      0.79 o 
   8  -6   2       78.59       77.37      1.34 o 
  -6  -5   2        3.98        2.73      0.90 o 
  -5  -5   2       15.65       15.28      1.20 o 
  -4  -5   2       65.13       67.84      1.09 o 
  -3  -5   2       17.32       16.74      0.39 o 
  -2  -5   2       26.25       24.98      0.48 o 
  -1  -5   2        1.09        0.85      0.14 o 
   0  -5   2      141.83      141.99      1.37 o 
   1  -5   2      351.18      356.60      3.35 o 
   2  -5   2       77.38       81.72      0.85 o 
   3  -5   2      263.28      258.89      1.81 o 
   4  -5   2        4.89        5.21      0.23 o 
   5  -5   2        2.10        2.01      0.17 o 
   6  -5   2       30.41       30.62      2.29 o 
   7  -5   2       51.95       51.36      1.02 o 
   8  -5   2       11.27       10.54      0.69 o 
  -6  -4   2       53.48       57.66      0.87 o 
  -5  -4   2       38.93       39.58      2.42 o 
  -4  -4   2      150.61      150.87      1.12 o 
  -3  -4   2        0.78        1.06      0.25 o 
  -2  -4   2      238.91      225.55      1.33 o 
  -1  -4   2        2.78        3.62      0.19 o 
   0  -4   2        0.93        1.01      0.08 o 
   1  -4   2      287.58      293.38      1.44 o 
   2  -4   2       15.95       12.92      0.25 o 
   3  -4   2        0.16        0.45      0.15 o 
   4  -4   2      116.99      107.87      1.30 o 
   5  -4   2        2.81        2.56      0.46 o 
   6  -4   2      123.33      129.96      2.22 o 
   7  -4   2        0.02        0.72      0.67 o 
   8  -4   2        2.76        2.15      0.48 o 
  -7  -3   2        4.01        3.52      0.78 o 
  -6  -3   2      118.87      116.99      2.78 o 
  -5  -3   2        8.80        7.88      0.69 o 
  -4  -3   2       17.35       15.93      0.56 o 
  -3  -3   2       26.47       23.91      0.39 o 
  -2  -3   2      275.33      271.91      3.45 o 
  -1  -3   2      151.42      156.96      1.66 o 
   0  -3   2      125.84      137.47      1.56 o 
   1  -3   2       51.51       49.61      0.54 o 
   2  -3   2      109.39       98.00      1.45 o 
   3  -3   2      191.14      187.07      1.27 o 
   4  -3   2       26.48       28.97      0.70 o 
   5  -3   2      141.57      143.92      3.46 o 
   6  -3   2       14.38       13.95      0.75 o 
   7  -3   2       22.97       23.44      1.61 o 
   8  -3   2       86.22       82.38      1.42 o 
  -7  -2   2        2.89        2.44      0.31 o 
  -6  -2   2       10.38       10.45      0.72 o 
  -5  -2   2       45.25       39.98      0.90 o 
  -4  -2   2        0.00        0.11      0.20 o 
  -3  -2   2        8.36        6.78      0.17 o 
  -2  -2   2      316.92      313.83      3.98 o 
  -1  -2   2      147.44      132.31      1.19 o 
   0  -2   2       54.20       68.17      0.43 o 
   1  -2   2      469.62      470.85      8.79 o 
   2  -2   2       52.12       50.03      0.53 o 
   3  -2   2      296.58      314.71      3.95 o 
   4  -2   2       40.33       37.17      0.57 o 
   5  -2   2      132.55      129.33      1.74 o 
   6  -2   2       55.40       59.66      1.19 o 
   7  -2   2        6.78        4.93      0.36 o 
   8  -2   2      103.25      110.95      1.78 o 
  -8  -1   2       62.11       59.27      1.11 o 
  -7  -1   2       19.26       20.75      0.75 o 
  -6  -1   2        1.64        2.56      0.29 o 
  -5  -1   2        0.67        0.41      0.19 o 
  -4  -1   2       88.31       87.97      0.87 o 
  -3  -1   2       45.16       46.56      0.75 o 
  -2  -1   2     1324.84     1328.61      6.53 o 
  -1  -1   2      162.32      152.17      1.51 o 
   0  -1   2      502.79      518.99      7.49 o 
   1  -1   2      180.32      170.17      1.20 o 
   2  -1   2      464.26      458.09      3.93 o 
   3  -1   2       76.87       71.62      1.18 o 
   4  -1   2        6.67        5.45      0.21 o 
   5  -1   2       39.61       39.42      0.99 o 
   6  -1   2      129.77      130.43      3.15 o 
   7  -1   2      215.43      243.25      3.39 o 
  -8   0   2       32.99       33.97      1.77 o 
  -7   0   2        0.04        0.57      0.20 o 
  -6   0   2      106.31      109.79      1.14 o 
  -5   0   2        8.55        7.37      0.56 o 
  -4   0   2      172.29      151.95      1.57 o 
  -3   0   2       36.97       33.60      0.80 o 
  -2   0   2      742.40      729.50      4.66 o 
  -1   0   2       28.89       30.00      0.23 o 
   1   0   2      728.88      730.82     12.16 o 
   2   0   2      726.59      784.12      3.82 o 
   3   0   2      219.03      220.27      2.15 o 
   4   0   2       85.16       86.81      1.11 o 
   5   0   2       50.99       49.97      1.11 o 
   6   0   2       86.75       88.32      1.28 o 
   7   0   2       39.41       38.81      2.16 o 
  -8   1   2        0.07        0.21      0.37 o 
  -7   1   2       40.09       42.43      0.96 o 
  -6   1   2      281.86      281.95     13.83 o 
  -5   1   2       44.38       41.29      0.79 o 
  -4   1   2       72.28       66.19      0.75 o 
  -3   1   2      162.42      149.77      0.87 o 
  -2   1   2      527.28      536.34      3.63 o 
  -1   1   2       11.17       12.79      0.36 o 
   0   1   2      534.48      515.15      8.33 o 
   1   1   2        0.72        0.43      0.13 o 
   2   1   2      133.17      141.63      1.41 o 
   3   1   2        2.31        3.20      0.16 o 
   4   1   2        2.66        1.85      0.17 o 
   5   1   2        5.35        4.11      0.31 o 
   6   1   2       75.16       81.61      2.04 o 
   7   1   2       22.45       21.20      1.13 o 
  -8   2   2        5.55        5.39      0.47 o 
  -7   2   2        1.00        1.18      0.52 o 
  -6   2   2       51.17       53.05      0.96 o 
  -5   2   2        0.22        0.02      0.28 o 
  -4   2   2      120.49      132.08      1.36 o 
  -3   2   2       20.21       15.88      0.52 o 
  -2   2   2      109.90      103.56      1.84 o 
  -1   2   2      920.48      911.24      5.83 o 
   0   2   2      114.40      122.99      2.44 o 
   1   2   2      257.78      241.61      2.46 o 
   2   2   2        0.78        1.31      0.17 o 
   3   2   2       47.62       47.03      0.60 o 
   4   2   2       54.71       54.80      0.93 o 
   5   2   2        5.85        5.66      0.64 o 
   6   2   2        1.53        2.04      0.34 o 
  -8   3   2      155.97      165.80      4.36 o 
  -7   3   2        0.32        0.60      0.22 o 
  -6   3   2       52.84       53.04      0.95 o 
  -5   3   2       57.60       64.25      1.10 o 
  -4   3   2        4.78        9.57      0.39 o 
  -3   3   2      428.91      448.27      5.97 o 
  -2   3   2      128.23      129.50      0.69 o 
  -1   3   2       16.37       18.44      0.24 o 
   0   3   2      587.21      631.76      2.32 o 
   1   3   2        0.22        0.62      0.21 o 
   2   3   2      156.44      144.96      1.92 o 
   3   3   2        0.59        0.54      0.09 o 
   4   3   2       80.62       81.79      3.21 o 
   5   3   2        0.04        0.55      0.24 o 
   6   3   2        0.05       -0.06      0.21 o 
  -9   4   2       17.01       14.41      0.79 o 
  -8   4   2       84.72       84.17      1.45 o 
  -7   4   2        0.83        1.20      0.40 o 
  -6   4   2       26.14       26.45      0.73 o 
  -5   4   2       32.37       31.00      0.89 o 
  -4   4   2      249.82      271.29      1.48 o 
  -3   4   2      436.26      432.86     10.23 o 
  -2   4   2        1.11        0.98      0.11 o 
  -1   4   2       94.06       95.47      0.55 o 
   0   4   2       51.65       51.94      0.76 o 
   1   4   2        0.75        0.35      0.07 o 
   2   4   2        1.99        0.95      0.31 o 
   3   4   2       95.32       91.48      2.24 o 
   4   4   2        0.47        0.51      0.22 o 
   5   4   2        8.23        5.55      1.17 o 
  -8   5   2        8.68        8.75      0.70 o 
  -7   5   2       11.67       10.26      0.65 o 
  -6   5   2      606.89      625.30      5.73 o 
  -5   5   2      445.33      487.31      5.55 o 
  -4   5   2      123.47      126.09      1.73 o 
  -3   5   2       27.42       29.08      0.47 o 
  -2   5   2       31.39       28.67      0.49 o 
  -1   5   2        3.61        1.70      0.08 o 
   0   5   2        4.02        3.01      0.25 o 
   1   5   2        7.10        6.76      0.26 o 
   2   5   2        3.83        5.19      0.21 o 
   3   5   2        4.27        4.48      0.33 o 
   4   5   2       14.65       13.31      0.62 o 
   5   5   2       13.71       13.04      1.10 o 
  -8   6   2        0.11        0.26      0.17 o 
  -7   6   2        9.60        9.44      0.55 o 
  -6   6   2      435.38      458.78      7.06 o 
  -5   6   2        0.01        0.38      0.11 o 
  -4   6   2        1.91        1.85      0.15 o 
  -3   6   2       58.20       56.46      0.80 o 
  -2   6   2       24.12       20.66      0.57 o 
  -1   6   2       43.45       48.66      0.79 o 
   0   6   2        0.08        0.29      0.26 o 
   1   6   2        0.95        0.51      0.10 o 
   2   6   2        1.75        1.30      0.11 o 
   3   6   2       99.08       98.52      2.24 o 
   4   6   2       43.17       46.28      1.34 o 
  -8   7   2      555.69      501.84     22.71 o 
  -7   7   2       69.01       67.16      1.21 o 
  -6   7   2       22.47       22.55      0.73 o 
  -5   7   2      171.55      179.63      4.39 o 
  -4   7   2        2.33        2.92      0.22 o 
  -3   7   2        2.42        1.34      0.18 o 
  -2   7   2        5.15        5.26      0.61 o 
  -1   7   2       33.20       33.65      0.82 o 
   0   7   2       12.35       11.62      0.69 o 
   1   7   2       66.18       63.38      1.38 o 
   2   7   2        4.04        2.73      0.49 o 
   3   7   2       68.63       76.40      1.82 o 
  -8   8   2      406.58      367.41     18.95 o 
  -7   8   2       27.74       23.18      0.60 o 
  -6   8   2        7.05        6.86      0.46 o 
  -5   8   2       49.44       52.59      0.85 o 
  -4   8   2      103.16      113.49      2.73 o 
  -3   8   2       46.35       46.33      0.67 o 
  -2   8   2      103.17      112.15      2.69 o 
  -1   8   2       12.11       14.14      2.00 o 
   0   8   2       11.49        9.26      0.52 o 
   1   8   2       36.11       32.76      1.06 o 
   2   8   2       17.60       17.56      1.36 o 
  -7   9   2       45.45       45.01      1.89 o 
  -6   9   2        7.66        5.46      0.50 o 
  -5   9   2       44.68       41.84      1.06 o 
  -4   9   2        8.85        8.02      0.61 o 
  -3   9   2        0.15        0.14      0.23 o 
  -2   9   2       18.65       15.09      0.82 o 
  -1   9   2       38.20       38.45      1.15 o 
   0   9   2        0.03        1.05      0.38 o 
   1   9   2       10.79       12.20      1.13 o 
  -6  10   2      129.22      140.32      7.75 o 
  -5  10   2        3.34        3.62      0.52 o 
  -4  10   2       41.00       52.68      1.23 o 
  -3  10   2        0.17        0.43      0.20 o 
  -2  10   2        3.96        2.64      0.62 o 
  -1  10   2       11.78        9.93      2.52 o 
  -1 -10   3        4.80        4.43      0.76 o 
   0 -10   3        7.90        6.72      1.39 o 
   1 -10   3       30.89       31.30      0.69 o 
   2 -10   3      372.21      394.31      3.14 o 
   4 -10   3       70.49       76.18      2.38 o 
   5 -10   3        0.71        0.74      0.23 o 
  -2  -9   3        2.06        3.29      0.71 o 
  -1  -9   3       20.46       21.65      0.64 o 
   0  -9   3        3.07        3.00      0.57 o 
   1  -9   3      171.18      183.78      5.84 o 
   2  -9   3      801.85      864.07     18.98 o 
   3  -9   3       44.28       41.25      1.02 o 
   4  -9   3        0.12        0.02      0.20 o 
   5  -9   3        0.26        0.57      0.31 o 
   6  -9   3       86.24       93.31      4.91 o 
  -3  -8   3        2.06        2.02      0.43 o 
  -2  -8   3       22.15       21.22      0.67 o 
  -1  -8   3       90.10       95.27      1.68 o 
   0  -8   3      500.44      527.65     23.93 o 
   1  -8   3        2.57        2.38      0.21 o 
   2  -8   3       37.01       36.87      0.70 o 
   3  -8   3       14.27       13.65      0.84 o 
   4  -8   3       26.14       26.19      0.54 o 
   5  -8   3       97.03       98.34      2.32 o 
   6  -8   3       26.44       24.89      0.59 o 
   7  -8   3       13.69       14.10      0.82 o 
  -4  -7   3       21.73       24.35      0.78 o 
  -3  -7   3        0.15        0.06      0.05 o 
  -2  -7   3       12.92       11.54      0.56 o 
  -1  -7   3      359.89      373.92      1.68 o 
   0  -7   3      659.67      698.75      9.21 o 
   1  -7   3       97.42       89.50      1.64 o 
   2  -7   3       45.13       46.13      0.49 o 
   3  -7   3       22.77       22.08      0.33 o 
   4  -7   3      312.44      331.24      5.32 o 
   5  -7   3       20.94       19.06      1.32 o 
   6  -7   3        7.57        6.93      0.62 o 
   7  -7   3        1.01        0.96      0.25 o 
  -5  -6   3       22.32       22.27      0.88 o 
  -4  -6   3       47.31       49.83      1.26 o 
  -3  -6   3       53.26       49.27      0.74 o 
  -2  -6   3      263.34      274.13      1.34 o 
  -1  -6   3       70.60       70.38      0.64 o 
   0  -6   3       33.84       27.49      0.65 o 
   1  -6   3       10.31       11.57      0.31 o 
   2  -6   3      242.03      270.26      3.33 o 
   3  -6   3      100.20      103.71      1.31 o 
   4  -6   3      142.58      152.30      2.34 o 
   5  -6   3        7.56        6.89      0.72 o 
   6  -6   3       46.83       47.14      1.24 o 
   7  -6   3       70.01       72.36      1.53 o 
  -6  -5   3       65.04       68.40      1.27 o 
  -5  -5   3        0.00        0.05      0.15 o 
  -4  -5   3        5.85        6.14      0.45 o 
  -3  -5   3       82.49       81.57      0.93 o 
  -2  -5   3       65.55       63.20      0.96 o 
  -1  -5   3      319.66      303.22      3.76 o 
   0  -5   3       85.79       84.50      0.50 o 
   1  -5   3        0.05        0.14      0.06 o 
   2  -5   3     1010.36     1150.63     12.09 o 
   3  -5   3      369.23      374.89      4.65 o 
   4  -5   3        1.19        0.88      0.11 o 
   5  -5   3       48.99       49.35      0.90 o 
   6  -5   3      181.21      198.87      9.78 o 
   7  -5   3       19.36       20.34      0.91 o 
   8  -5   3        3.39        4.57      1.48 o 
  -6  -4   3        3.45        3.16      0.33 o 
  -5  -4   3        5.54        4.42      0.43 o 
  -4  -4   3        0.59        0.45      0.15 o 
  -3  -4   3      390.92      385.58      3.08 o 
  -2  -4   3       39.58       37.79      0.65 o 
  -1  -4   3       13.09       10.74      0.18 o 
   0  -4   3       13.42       22.16      0.36 o 
   1  -4   3       55.92       47.46      0.80 o 
   2  -4   3       44.62       44.24      0.55 o 
   3  -4   3      378.43      394.01      3.57 o 
   4  -4   3        3.17        1.73      0.19 o 
   5  -4   3      306.69      325.93      9.45 o 
   6  -4   3       76.41       81.93      4.68 o 
   7  -4   3       40.77       42.10      1.10 o 
   8  -4   3        1.29        1.22      0.32 o 
  -7  -3   3        0.60        0.62      0.47 o 
  -6  -3   3       22.99       23.78      0.85 o 
  -5  -3   3        0.55        0.48      0.16 o 
  -4  -3   3        0.00        0.10      0.44 o 
  -3  -3   3      137.47      124.74      2.20 o 
  -2  -3   3      247.23      245.32      2.35 o 
  -1  -3   3       20.25       19.51      0.19 o 
   1  -3   3      813.71      875.68      6.56 o 
   2  -3   3       12.54       12.65      0.25 o 
   3  -3   3        3.63        3.50      0.15 o 
   4  -3   3      320.67      357.45     15.42 o 
   5  -3   3      118.65      139.81      2.00 o 
   6  -3   3       48.75       52.37      0.91 o 
   7  -3   3        3.26        4.04      0.47 o 
   8  -3   3        1.37        1.53      1.31 o 
  -7  -2   3        9.74        8.08      0.63 o 
  -6  -2   3      137.79      134.24      4.36 o 
  -5  -2   3      102.59       99.69      1.45 o 
  -4  -2   3      255.09      251.11      8.08 o 
  -3  -2   3       40.83       36.02      0.45 o 
  -2  -2   3      313.72      305.87      1.75 o 
  -1  -2   3       82.36       80.92      0.78 o 
   0  -2   3       12.10        8.82      0.20 o 
   1  -2   3      265.96      269.64      3.64 o 
   2  -2   3       57.88       63.67      0.56 o 
   3  -2   3      155.04      162.12      1.64 o 
   4  -2   3      287.42      312.76     10.15 o 
   5  -2   3        9.58       12.29      0.92 o 
   6  -2   3        1.65        1.91      0.27 o 
   7  -2   3       89.35       93.15      1.57 o 
  -8  -1   3       13.62       12.68      1.26 o 
  -7  -1   3        0.98        1.34      0.23 o 
  -6  -1   3        2.28        2.60      0.26 o 
  -5  -1   3        8.47        7.10      1.09 o 
  -4  -1   3      465.61      475.77      2.37 o 
  -3  -1   3        2.28        1.78      0.11 o 
  -2  -1   3      424.65      443.16      5.02 o 
  -1  -1   3        1.83        2.37      0.09 o 
   0  -1   3      448.84      461.00      2.38 o 
   1  -1   3      191.19      180.08      1.62 o 
   2  -1   3      756.20      791.05      5.76 o 
   3  -1   3      297.65      340.24      3.77 o 
   4  -1   3       84.93       87.70      1.19 o 
   5  -1   3       19.24       18.39      0.65 o 
   6  -1   3      193.83      202.71      2.38 o 
   7  -1   3      759.03      821.34      6.55 o 
  -8   0   3       39.20       39.51      2.07 o 
  -7   0   3        0.05        0.32      0.33 o 
  -6   0   3       22.66       20.69      0.93 o 
  -5   0   3       51.56       49.15      1.24 o 
  -4   0   3        1.47        1.31      0.12 o 
  -3   0   3       14.91       16.48      0.22 o 
  -2   0   3      272.27      280.08      1.80 o 
  -1   0   3       25.20       25.48      0.29 o 
   0   0   3        4.31        5.97      0.13 o 
   1   0   3      137.78      123.47      0.77 o 
   2   0   3       23.62       20.56      0.25 o 
   3   0   3        0.06        0.52      0.15 o 
   4   0   3       37.91       37.87      0.69 o 
   5   0   3      141.72      135.67      9.03 o 
   6   0   3       21.58       22.23      0.54 o 
   7   0   3       71.37       78.62      1.33 o 
  -8   1   3        0.58        0.57      0.50 o 
  -7   1   3        0.87        0.91      0.25 o 
  -6   1   3       68.63       66.82      1.11 o 
  -5   1   3       41.66       40.96      1.07 o 
  -4   1   3      232.19      231.26      2.62 o 
  -3   1   3        0.39        0.04      0.16 o 
  -2   1   3      165.47      156.65      1.47 o 
  -1   1   3       34.41       36.79      0.49 o 
   0   1   3      358.80      327.91      4.34 o 
   1   1   3        0.06        0.34      0.12 o 
   2   1   3       27.91       27.49      0.39 o 
   4   1   3      525.57      542.81      9.31 o 
   5   1   3     1018.11     1099.02     16.49 o 
   6   1   3        6.27        5.50      0.75 o 
   7   1   3       10.84       10.39      1.34 o 
  -8   2   3        1.56        1.21      0.62 o 
  -7   2   3        0.48        0.40      0.28 o 
  -6   2   3        3.74        3.85      0.39 o 
  -5   2   3       40.00       39.40      1.55 o 
  -4   2   3      233.09      223.42      2.19 o 
  -3   2   3       48.40       47.96      0.44 o 
  -2   2   3        0.27        0.45      0.11 o 
  -1   2   3       79.86       71.54      1.67 o 
   0   2   3        6.78       11.48      0.17 o 
   1   2   3       21.99       19.47      0.55 o 
   2   2   3        8.74        9.13      0.51 o 
   3   2   3      149.06      144.70      2.42 o 
   4   2   3      153.01      157.92      1.88 o 
   5   2   3       81.23       83.78      2.05 o 
   6   2   3        7.29        7.49      0.87 o 
  -8   3   3        1.52        1.56      0.59 o 
  -7   3   3       16.16       15.60      0.80 o 
  -6   3   3       32.23       33.54      1.03 o 
  -5   3   3       13.30       12.64      0.90 o 
  -4   3   3      175.39      189.24      1.61 o 
  -3   3   3      159.29      150.62      1.86 o 
  -2   3   3        6.45        7.91      0.44 o 
  -1   3   3        0.91        0.79      0.07 o 
   0   3   3      156.53      158.51      2.28 o 
   1   3   3      298.93      267.70      2.57 o 
   2   3   3      124.37      120.05      1.77 o 
   3   3   3      619.08      652.29      6.36 o 
   4   3   3      123.92      125.83      2.11 o 
   5   3   3       33.55       31.19      1.27 o 
   6   3   3        3.94        3.78      0.46 o 
  -8   4   3        7.34        6.22      0.58 o 
  -7   4   3        1.82        2.30      0.30 o 
  -6   4   3       41.14       41.47      0.68 o 
  -5   4   3        0.00        0.33      0.44 o 
  -4   4   3        1.46        1.62      0.18 o 
  -3   4   3      113.28      122.14      1.36 o 
  -2   4   3       21.45       21.39      0.45 o 
  -1   4   3      479.41      492.21      4.63 o 
   0   4   3        7.34        6.55      0.44 o 
   1   4   3        0.63        0.81      0.20 o 
   2   4   3      135.39      129.15      2.25 o 
   3   4   3        0.76        0.77      0.16 o 
   4   4   3        1.51        1.40      0.24 o 
   5   4   3        0.99        1.45      0.50 o 
  -8   5   3        1.93        2.13      0.34 o 
  -7   5   3        1.88        1.37      0.38 o 
  -6   5   3       51.76       52.30      1.30 o 
  -5   5   3        1.49        1.67      0.26 o 
  -4   5   3        2.86        2.71      0.18 o 
  -3   5   3       84.88       75.56      0.93 o 
  -2   5   3       63.48       65.26      0.56 o 
  -1   5   3      359.18      363.70      6.48 o 
   0   5   3       11.02       10.92      0.28 o 
   1   5   3      138.68      136.05      1.44 o 
   2   5   3       61.54       58.64      2.12 o 
   3   5   3        1.54        1.84      0.44 o 
   4   5   3        0.03        0.23      0.37 o 
  -8   6   3       38.59       35.62      1.72 o 
  -7   6   3        0.71        1.04      0.46 o 
  -6   6   3       10.13       11.21      0.82 o 
  -5   6   3      146.67      155.74      4.49 o 
  -4   6   3       86.11       84.68      1.21 o 
  -3   6   3      261.70      278.93      4.10 o 
  -2   6   3       70.55       68.30      3.30 o 
  -1   6   3        8.44        8.94      0.32 o 
   0   6   3        7.87        8.16      0.20 o 
   1   6   3       33.49       33.34      0.70 o 
   2   6   3        8.36        7.25      0.53 o 
   3   6   3        1.61        2.75      0.53 o 
   4   6   3        1.32        2.29      0.57 o 
  -8   7   3       48.32       45.37      1.22 o 
  -7   7   3       32.76       28.78      1.00 o 
  -6   7   3       29.27       30.26      0.88 o 
  -5   7   3        2.80        3.17      0.45 o 
  -4   7   3        1.84        1.63      0.16 o 
  -3   7   3       10.23        8.02      1.21 o 
  -2   7   3       18.40       16.96      0.45 o 
  -1   7   3       17.51       18.40      0.52 o 
   0   7   3        2.09        1.55      0.30 o 
   1   7   3        1.91        3.02      0.55 o 
   2   7   3        0.05        0.33      0.36 o 
   3   7   3        8.38       13.01      1.08 o 
  -7   8   3        8.45        9.20      1.53 o 
  -6   8   3       20.11       22.03      1.32 o 
  -5   8   3        0.46        0.49      0.30 o 
  -4   8   3       59.61       60.54      2.67 o 
  -3   8   3        9.97        9.85      0.63 o 
  -2   8   3       16.74       15.85      1.02 o 
  -1   8   3        0.61        0.66      0.20 o 
   0   8   3        2.13        2.45      0.51 o 
   1   8   3       38.09       43.09      1.12 o 
   2   8   3        0.00        0.19      0.32 o 
  -7   9   3       15.25       14.51      1.70 o 
  -6   9   3        1.11        0.48      0.17 o 
  -5   9   3        2.66        3.13      0.39 o 
  -4   9   3        0.20        0.34      0.11 o 
  -3   9   3       47.84       49.37      1.46 o 
  -2   9   3       12.87       13.94      2.12 o 
  -1   9   3        2.69        3.68      0.69 o 
   0   9   3        9.94        8.01      1.74 o 
  -5  10   3        6.02        4.31      1.51 o 
  -4  10   3        4.21        3.27      1.19 o 
  -3  10   3        0.17        0.45      0.29 o 
  -2  10   3       24.85       24.01      0.90 o 
   4 -10   4       22.53       22.04      0.70 o 
   5 -10   4        0.60        1.23      0.47 o 
  -2  -9   4       28.94       40.14      1.09 o 
  -1  -9   4       51.68       55.26      0.93 o 
   0  -9   4        2.07        0.94      0.22 o 
   1  -9   4        0.94        1.13      0.17 o 
   2  -9   4      190.83      203.94     10.90 o 
   3  -9   4       10.93       10.91      0.36 o 
   4  -9   4        0.82        1.11      0.22 o 
   5  -9   4        0.28        0.88      0.31 o 
   6  -9   4        0.20        0.34      0.30 o 
  -3  -8   4        8.02        6.63      0.60 o 
  -2  -8   4       17.12       15.94      0.57 o 
  -1  -8   4        0.55        0.31      0.11 o 
   0  -8   4      299.09      300.26      5.94 o 
   1  -8   4       74.94       76.03      1.24 o 
   2  -8   4       22.41       23.25      0.73 o 
   3  -8   4       10.30        9.86      0.40 o 
   4  -8   4       19.89       17.60      1.52 o 
   5  -8   4        4.68        3.72      0.34 o 
   6  -8   4        6.89        6.73      0.57 o 
  -4  -7   4       33.88       42.99      1.16 o 
  -3  -7   4       64.84       68.35      1.03 o 
  -2  -7   4       23.66       24.35      0.99 o 
  -1  -7   4      105.89      108.40      1.33 o 
   0  -7   4      903.40      984.42      6.62 o 
   1  -7   4       55.71       54.51      0.55 o 
   2  -7   4        6.01        4.89      0.23 o 
   3  -7   4        6.88        5.64      0.18 o 
   4  -7   4       26.20       28.49      0.85 o 
   5  -7   4        6.91        6.06      0.28 o 
   6  -7   4       16.34       16.78      0.51 o 
   7  -7   4       10.27       12.63      0.73 o 
  -5  -6   4        0.45        0.41      0.34 o 
  -4  -6   4        0.76        0.91      0.54 o 
  -3  -6   4       26.04       26.03      0.52 o 
  -2  -6   4     1188.67     1219.15     24.65 o 
  -1  -6   4      449.41      472.63      8.50 o 
   0  -6   4       48.70       49.92      0.48 o 
   1  -6   4       85.44       80.78      1.37 o 
   2  -6   4       37.47       39.78      0.40 o 
   3  -6   4      145.69      156.19      1.60 o 
   4  -6   4        9.42        7.86      0.48 o 
   5  -6   4       27.80       27.86      0.53 o 
   6  -6   4        0.14        0.02      0.23 o 
   7  -6   4        9.25        8.82      0.58 o 
  -6  -5   4        0.16        0.28      0.26 o 
  -5  -5   4       28.71       30.19      0.65 o 
  -4  -5   4       28.97       28.42      0.60 o 
  -3  -5   4      420.75      434.81      2.16 o 
  -2  -5   4      979.53      994.74     21.95 o 
  -1  -5   4       10.49        9.22      0.25 o 
   0  -5   4       86.66       86.05      0.84 o 
   1  -5   4        0.41        0.19      0.10 o 
   2  -5   4       98.44      126.95      1.48 o 
   3  -5   4        0.00        0.23      0.09 o 
   4  -5   4       37.38       37.44      0.60 o 
   5  -5   4        1.89        1.68      0.24 o 
   6  -5   4        2.44        2.64      0.65 o 
   7  -5   4        0.33        1.68      0.64 o 
  -6  -4   4       58.09       60.11      0.90 o 
  -5  -4   4       15.87       15.10      0.97 o 
  -4  -4   4     1249.49     1337.47     55.46 o 
  -3  -4   4      157.54      151.37      3.05 o 
  -2  -4   4       90.62       82.60      1.64 o 
  -1  -4   4        0.04        0.17      0.14 o 
   0  -4   4     1063.05     1165.93     12.88 o 
   1  -4   4      250.86      280.00      3.80 o 
   2  -4   4       93.71       99.06      0.58 o 
   3  -4   4        0.11        0.59      0.08 o 
   4  -4   4        4.86        4.88      0.23 o 
   5  -4   4       53.51       54.88      1.46 o 
   6  -4   4        4.14        4.81      0.72 o 
   7  -4   4        9.80        9.09      1.06 o 
  -7  -3   4       20.75       21.76      1.03 o 
  -6  -3   4       37.69       40.66      1.40 o 
  -5  -3   4      267.01      276.68      4.32 o 
  -4  -3   4      424.69      445.94      8.12 o 
  -3  -3   4      157.90      144.63      1.45 o 
  -2  -3   4      192.79      191.15      1.86 o 
  -1  -3   4      134.01      142.69      0.89 o 
   0  -3   4     1149.87     1334.46      6.75 o 
   1  -3   4      297.89      306.02      3.08 o 
   2  -3   4      390.80      392.28      3.70 o 
   3  -3   4       90.21       86.09      2.25 o 
   4  -3   4       31.19       32.07      0.50 o 
   5  -3   4        1.03        2.04      0.28 o 
   6  -3   4       63.24       67.75      1.72 o 
   7  -3   4       12.93       13.49      0.75 o 
  -7  -2   4        0.08        0.16      0.37 o 
  -6  -2   4      208.21      227.75      5.64 o 
  -5  -2   4        6.56        6.90      0.91 o 
  -4  -2   4        0.43        0.77      0.12 o 
  -3  -2   4       56.64       48.94      0.67 o 
  -2  -2   4      866.52     1033.90      9.59 o 
  -1  -2   4       96.43      104.89      1.15 o 
   0  -2   4       56.12       43.91      0.34 o 
   1  -2   4      159.43      165.85      1.14 o 
   2  -2   4       61.05       66.87      0.88 o 
   3  -2   4      496.08      554.94      4.33 o 
   4  -2   4       11.70       11.34      1.02 o 
   5  -2   4       10.23       10.65      0.68 o 
   6  -2   4        0.05        0.40      0.23 o 
   7  -2   4        9.62        8.49      1.01 o 
  -8  -1   4       41.44       47.85      1.48 o 
  -7  -1   4      128.79      139.16      2.07 o 
  -6  -1   4       58.13       57.66      1.13 o 
  -5  -1   4       82.51       78.72      1.30 o 
  -4  -1   4        0.14        0.19      0.11 o 
  -3  -1   4        7.52        8.26      0.34 o 
  -1  -1   4      416.38      436.22      3.15 o 
   0  -1   4      678.98      686.53      2.87 o 
   1  -1   4        1.64        0.97      0.08 o 
   2  -1   4      553.15      647.91      6.08 o 
   3  -1   4      244.59      277.55      6.27 o 
   4  -1   4        7.04        7.27      0.37 o 
   5  -1   4       10.83       11.92      0.68 o 
   6  -1   4       29.98       28.97      0.73 o 
   7  -1   4       16.46       17.88      1.01 o 
  -8   0   4        0.63        0.75      0.22 o 
  -7   0   4       15.97       15.47      0.71 o 
  -6   0   4        7.56        8.61      0.66 o 
  -5   0   4        7.39        6.23      0.34 o 
  -4   0   4      118.61      136.86      0.87 o 
  -3   0   4       63.84       60.49      1.51 o 
  -2   0   4      191.63      184.04      2.38 o 
  -1   0   4      170.36      170.77      1.51 o 
   0   0   4       11.66       17.38      0.53 o 
   1   0   4      579.18      633.82      6.77 o 
   2   0   4        5.18        6.40      0.17 o 
   3   0   4        0.01        0.50      0.13 o 
   4   0   4        0.35        0.47      0.22 o 
   5   0   4      175.57      177.10      5.22 o 
   6   0   4       25.72       27.20      1.57 o 
  -8   1   4       11.27        9.44      0.65 o 
  -7   1   4        2.73        3.02      0.42 o 
  -6   1   4       10.83       12.60      0.86 o 
  -5   1   4       14.01       14.20      1.01 o 
  -4   1   4      788.57      856.60      7.23 o 
  -3   1   4       68.95       69.98      0.48 o 
  -2   1   4       47.35       51.34      0.49 o 
  -1   1   4       96.79       90.49      0.85 o 
   0   1   4     2718.31     3023.03     19.62 o 
   1   1   4      370.50      446.54      3.71 o 
   2   1   4        0.05        0.27      0.14 o 
   3   1   4       35.78       31.53      1.05 o 
   4   1   4       66.62       68.20      2.35 o 
   5   1   4      325.80      360.30      8.10 o 
   6   1   4       58.06       65.25      3.80 o 
  -8   2   4        3.90        3.49      0.76 o 
  -7   2   4        3.23        3.68      0.52 o 
  -6   2   4       21.59       20.26      1.06 o 
  -5   2   4       25.32       24.62      0.59 o 
  -4   2   4        0.14        0.61      0.17 o 
  -3   2   4      277.92      277.58      3.09 o 
  -2   2   4        6.31        4.57      0.29 o 
  -1   2   4      925.26      955.53      6.89 o 
   0   2   4       13.80       10.38      0.27 o 
   1   2   4      145.39      160.78      2.06 o 
   2   2   4        2.00        2.06      0.17 o 
   3   2   4      954.21      986.98     14.79 o 
   4   2   4       12.99       12.00      0.63 o 
   5   2   4       32.87       34.65      1.30 o 
   6   2   4        5.93        5.51      0.62 o 
  -8   3   4       27.53       24.84      4.82 o 
  -7   3   4       10.69        9.29      0.72 o 
  -6   3   4       33.80       31.14      0.66 o 
  -5   3   4       48.72       48.07      0.82 o 
  -4   3   4      104.42      105.02      1.81 o 
  -3   3   4        0.38        0.75      0.10 o 
  -2   3   4      848.69      931.41      9.18 o 
  -1   3   4       18.89       12.53      0.65 o 
   0   3   4       77.87       80.13      0.98 o 
   1   3   4       59.21       54.49      1.13 o 
   2   3   4      329.39      342.83      4.71 o 
   3   3   4      935.23     1013.44      9.10 o 
   4   3   4        2.94        2.29      0.43 o 
   5   3   4        4.18        3.62      0.30 o 
  -8   4   4        8.15       10.18      2.12 o 
  -7   4   4       68.36       75.17      6.13 o 
  -6   4   4        0.57        0.65      0.15 o 
  -5   4   4       74.17       79.37      1.19 o 
  -4   4   4       58.69       58.03      1.31 o 
  -3   4   4      301.25      334.49      6.10 o 
  -2   4   4       22.05       25.20      0.46 o 
  -1   4   4      181.69      181.20      1.83 o 
   0   4   4       76.36       74.19      2.36 o 
   1   4   4      952.30      943.38     22.78 o 
   2   4   4       58.35       59.19      1.48 o 
   3   4   4        9.59        9.54      0.53 o 
   4   4   4       54.87       59.29      1.03 o 
   5   4   4       31.67       34.03      1.45 o 
  -8   5   4        7.69        8.13      0.66 o 
  -7   5   4        0.28        0.54      0.27 o 
  -6   5   4       10.11       10.68      0.84 o 
  -5   5   4        1.12        1.20      0.50 o 
  -4   5   4       11.77       12.14      1.11 o 
  -3   5   4       11.49        9.47      0.32 o 
  -2   5   4      146.28      151.77      1.75 o 
  -1   5   4       69.18       66.92      0.86 o 
   0   5   4      217.79      221.23      2.24 o 
   1   5   4     1358.62     1443.67     59.85 o 
   2   5   4       58.26       56.68      1.14 o 
   3   5   4        1.29        2.47      0.37 o 
   4   5   4        5.09        6.87      0.76 o 
  -8   6   4        0.65        0.71      0.28 o 
  -7   6   4        6.61        6.59      0.56 o 
  -6   6   4       13.39       12.39      1.29 o 
  -5   6   4        0.38        0.33      0.13 o 
  -4   6   4        0.08        0.12      0.13 o 
  -3   6   4        5.21        4.80      0.30 o 
  -2   6   4       74.84       73.94      0.85 o 
  -1   6   4      125.22      120.79      3.65 o 
   0   6   4       69.63       68.06      0.99 o 
   1   6   4       31.28       29.26      0.49 o 
   2   6   4       16.60       15.85      0.69 o 
   3   6   4       21.02       24.62      0.93 o 
  -8   7   4       12.46       10.17      1.35 o 
  -7   7   4        0.04        0.42      0.25 o 
  -6   7   4        5.65        5.53      1.10 o 
  -5   7   4        1.90        1.15      0.45 o 
  -4   7   4       11.47       10.22      0.53 o 
  -3   7   4      195.48      200.94      5.13 o 
  -2   7   4      128.33      134.55      2.04 o 
  -1   7   4      594.55      632.98     16.48 o 
   0   7   4       22.68       20.97      0.74 o 
   1   7   4        0.14        0.79      0.56 o 
   2   7   4        7.05        8.02      0.78 o 
  -7   8   4       11.63        8.89      0.70 o 
  -6   8   4       27.36       29.43      0.94 o 
  -5   8   4       20.19       20.38      0.53 o 
  -4   8   4        1.15        0.65      0.21 o 
  -3   8   4        3.84        3.61      0.51 o 
  -2   8   4        0.09        0.13      0.17 o 
  -1   8   4       31.24       31.78      1.05 o 
   0   8   4        5.00        4.40      0.74 o 
   1   8   4       27.87       37.78      1.23 o 
  -6   9   4        2.46        1.79      0.34 o 
  -5   9   4       25.91       26.30      1.17 o 
  -4   9   4       32.65       32.23      0.93 o 
  -3   9   4       30.88       31.37      1.63 o 
  -2   9   4        1.86        1.62      0.40 o 
  -1   9   4        1.98        2.31      0.46 o 
   0   9   4        4.82        5.96      1.40 o 
  -4  10   4        1.94        0.94      0.41 o 
  -3  10   4        7.63        6.01      1.15 o 
   4 -10   5       11.61       11.67      0.91 o 
   1  -9   5        8.12        7.26      0.35 o 
   2  -9   5       13.85       14.88      0.52 o 
   3  -9   5        0.65        0.81      0.35 o 
   4  -9   5       17.47       19.77      0.65 o 
   5  -9   5        1.09        1.57      0.39 o 
  -3  -8   5       34.30       39.31      1.05 o 
  -2  -8   5        0.10       -0.01      0.20 o 
  -1  -8   5       20.73       22.64      0.35 o 
   0  -8   5        5.38        4.69      0.34 o 
   1  -8   5      195.42      202.37      8.77 o 
   2  -8   5        7.75        7.09      0.37 o 
   3  -8   5       59.39       64.25      1.51 o 
   4  -8   5       21.01       21.81      0.69 o 
   5  -8   5        3.23        2.93      0.46 o 
   6  -8   5       21.12       20.58      0.88 o 
  -4  -7   5       24.71       28.83      0.89 o 
  -3  -7   5       15.27       15.60      1.02 o 
  -2  -7   5       34.83       33.81      0.85 o 
  -1  -7   5       44.37       42.99      1.06 o 
   0  -7   5       31.72       33.76      0.53 o 
   1  -7   5        1.10        1.22      0.23 o 
   2  -7   5        1.66        1.84      0.27 o 
   3  -7   5       10.29       11.01      0.41 o 
   4  -7   5        5.07        4.39      0.29 o 
   5  -7   5       19.74       18.49      0.45 o 
   6  -7   5        7.74        6.81      0.86 o 
  -5  -6   5        2.13        1.88      0.29 o 
  -4  -6   5       47.34       46.33      1.19 o 
  -3  -6   5       22.52       22.17      0.44 o 
  -2  -6   5       42.68       41.61      0.55 o 
  -1  -6   5       42.54       42.00      1.26 o 
   0  -6   5        0.31        0.75      0.07 o 
   1  -6   5        0.19        0.21      0.16 o 
   2  -6   5      140.27      143.41      2.68 o 
   3  -6   5        9.24        9.40      0.24 o 
   4  -6   5        4.70        3.98      0.41 o 
   5  -6   5        3.86        4.32      0.26 o 
   6  -6   5       30.86       30.54      1.79 o 
   7  -6   5        0.02        0.43      0.30 o 
  -6  -5   5       22.98       27.72      1.25 o 
  -5  -5   5       10.33       10.51      0.49 o 
  -4  -5   5        0.98        1.05      0.17 o 
  -3  -5   5        2.87        2.24      0.14 o 
  -2  -5   5      247.99      254.50      3.59 o 
  -1  -5   5      124.88      131.40      1.26 o 
   0  -5   5        0.19        0.25      0.19 o 
   1  -5   5      183.75      194.40      2.71 o 
   2  -5   5        3.52        2.08      0.42 o 
   3  -5   5      126.42      125.91      1.36 o 
   4  -5   5        1.99        2.19      0.19 o 
   5  -5   5       22.24       22.78      1.12 o 
   6  -5   5        8.93        8.59      0.41 o 
   7  -5   5        0.40        0.23      0.35 o 
  -6  -4   5        7.59        6.41      0.57 o 
  -5  -4   5        7.09        6.83      0.95 o 
  -4  -4   5      801.36      894.65     28.37 o 
  -3  -4   5      101.35       97.03      1.75 o 
  -2  -4   5       22.31       22.20      0.43 o 
  -1  -4   5      130.04      114.67      1.16 o 
   0  -4   5       23.18       25.19      0.99 o 
   1  -4   5      105.38      104.40      1.76 o 
   2  -4   5       20.47       19.67      0.38 o 
   3  -4   5        0.08        0.18      0.14 o 
   4  -4   5        0.52        0.70      0.34 o 
   5  -4   5       21.97       22.06      0.73 o 
   6  -4   5        5.36        5.85      0.37 o 
   7  -4   5        0.78        0.38      0.25 o 
  -7  -3   5       25.07       24.44      0.91 o 
  -6  -3   5       19.73       18.38      0.98 o 
  -5  -3   5        2.71        2.78      0.82 o 
  -4  -3   5      356.87      363.63      4.46 o 
  -3  -3   5       74.98       75.96      0.83 o 
  -2  -3   5        9.51       11.64      0.18 o 
  -1  -3   5       71.94       70.12      0.87 o 
   0  -3   5        3.94        1.29      0.21 o 
   1  -3   5       48.33       48.38      0.83 o 
   2  -3   5       18.89       18.65      0.27 o 
   3  -3   5        5.54        5.03      0.22 o 
   4  -3   5       54.51       60.39      2.39 o 
   5  -3   5        9.98       10.58      0.62 o 
   6  -3   5        0.36        0.68      0.29 o 
   7  -3   5        4.81        3.71      0.34 o 
  -7  -2   5       22.03       22.41      1.87 o 
  -6  -2   5     1170.80     1302.92     37.82 o 
  -5  -2   5      136.37      134.10      2.88 o 
  -4  -2   5        0.72        0.52      0.16 o 
  -3  -2   5       13.69       10.81      0.26 o 
  -2  -2   5      181.31      193.09      2.18 o 
  -1  -2   5      184.85      207.32      1.99 o 
   0  -2   5      124.33      138.20      2.08 o 
   1  -2   5        0.40        0.14      0.07 o 
   2  -2   5        5.92        5.34      0.14 o 
   3  -2   5        5.48        5.22      0.21 o 
   4  -2   5       83.45       83.16      1.24 o 
   5  -2   5       20.47       21.32      0.52 o 
   6  -2   5        0.00        0.30      0.26 o 
   7  -2   5       11.64       11.14      0.65 o 
  -8  -1   5       81.24       79.63      3.19 o 
  -7  -1   5       14.97       15.29      0.70 o 
  -6  -1   5      444.94      489.90     11.06 o 
  -5  -1   5        0.53        0.63      0.24 o 
  -4  -1   5        6.62        5.67      0.41 o 
  -3  -1   5       12.84       12.34      0.32 o 
  -2  -1   5      126.73      151.24      1.72 o 
  -1  -1   5        0.03        0.22      0.09 o 
   0  -1   5      269.24      252.77      1.06 o 
   1  -1   5       13.23       10.97      0.19 o 
   3  -1   5       25.51       24.46      1.27 o 
   4  -1   5        6.72        7.66      0.66 o 
   5  -1   5        4.34        3.35      0.34 o 
   6  -1   5       14.79       15.61      0.89 o 
  -8   0   5      442.19      466.63      8.23 o 
  -7   0   5       63.77       61.59      1.59 o 
  -6   0   5       42.98       41.75      0.91 o 
  -5   0   5        1.85        1.77      0.67 o 
  -4   0   5      393.92      449.24     29.86 o 
  -3   0   5      507.99      575.61     12.28 o 
  -2   0   5        8.42       10.06      0.57 o 
  -1   0   5       44.73       43.31      0.67 o 
   0   0   5      328.32      360.22      3.99 o 
   1   0   5      104.77      117.69      1.98 o 
   2   0   5      190.98      180.49      4.33 o 
   3   0   5        1.65        1.08      0.45 o 
   4   0   5        5.16        4.86      0.35 o 
   5   0   5       73.50       79.35      1.95 o 
   6   0   5        0.18        0.50      0.33 o 
  -8   1   5      172.64      179.23      2.47 o 
  -7   1   5        0.15        0.49      0.16 o 
  -6   1   5        7.60        7.66      0.53 o 
  -5   1   5        3.83        2.98      0.27 o 
  -4   1   5      354.46      315.11     42.28 o 
  -3   1   5       13.64       11.18      0.24 o 
  -2   1   5      479.69      488.76      4.63 o 
  -1   1   5       25.03       32.06      0.36 o 
   0   1   5        0.05        0.36      0.13 o 
   1   1   5      118.03      132.91      0.82 o 
   2   1   5       92.12       91.48      1.52 o 
   3   1   5        8.95        8.58      0.38 o 
   4   1   5       22.81       21.87      1.12 o 
   5   1   5       10.81        9.55      0.73 o 
   6   1   5       27.15       28.34      0.73 o 
  -8   2   5        6.04        5.06      0.66 o 
  -7   2   5       12.79       12.30      0.81 o 
  -5   2   5      373.29      408.43      4.73 o 
  -4   2   5        8.70        7.80      0.36 o 
  -3   2   5        4.05        4.80      0.20 o 
  -2   2   5       93.96      103.39      1.13 o 
  -1   2   5      272.74      304.93      2.92 o 
   0   2   5        4.42        5.46      0.34 o 
   1   2   5       77.52       69.43      0.78 o 
   2   2   5       83.28       74.59      1.14 o 
   3   2   5        0.05        0.19      0.17 o 
   4   2   5       53.27       53.96      1.39 o 
   5   2   5       22.97       21.05      0.98 o 
  -8   3   5        0.69        0.81      0.22 o 
  -7   3   5        3.57        3.11      0.67 o 
  -6   3   5      104.26      104.96      5.04 o 
  -5   3   5        5.19        3.93      0.29 o 
  -4   3   5        6.93        5.05      0.30 o 
  -3   3   5        2.83        4.90      0.25 o 
  -2   3   5      636.56      702.30     10.67 o 
  -1   3   5      168.17      191.92      1.09 o 
   0   3   5      179.23      192.27      2.18 o 
   1   3   5        8.41        7.94      0.31 o 
   2   3   5        5.37        5.49      1.10 o 
   3   3   5        4.59        4.78      0.50 o 
   4   3   5      144.92      155.02      2.22 o 
   5   3   5        0.32        0.11      0.22 o 
  -8   4   5      197.10      205.80      2.57 o 
  -7   4   5        6.97        6.97      0.51 o 
  -6   4   5        0.98        0.82      0.26 o 
  -5   4   5      143.13      141.38      1.98 o 
  -4   4   5       45.44       46.77      1.71 o 
  -3   4   5      599.92      635.26     16.77 o 
  -2   4   5       38.40       37.59      0.87 o 
  -1   4   5        0.36        1.07      0.21 o 
   0   4   5       15.66       12.19      0.41 o 
   1   4   5      647.24      634.49      3.52 o 
   2   4   5       66.01       64.24      4.82 o 
   3   4   5       98.37      101.41      3.93 o 
   4   4   5        0.33        0.66      0.25 o 
  -8   5   5       37.23       34.41      1.33 o 
  -7   5   5       31.81       32.07      0.79 o 
  -6   5   5        2.04        1.80      0.43 o 
  -5   5   5        0.41        1.01      0.33 o 
  -4   5   5      235.43      247.42      3.27 o 
  -3   5   5       15.63       18.23      0.40 o 
  -2   5   5        0.01        0.23      0.13 o 
  -1   5   5       38.72       40.40      0.84 o 
   0   5   5       32.40       31.42      1.89 o 
   1   5   5       56.88       59.86      3.31 o 
   2   5   5       59.51       62.73      1.55 o 
   3   5   5        1.68        1.52      0.23 o 
  -8   6   5       13.22       13.15      0.99 o 
  -7   6   5       74.42       82.90      3.44 o 
  -6   6   5      124.88      127.26      4.22 o 
  -5   6   5      188.73      206.21      3.36 o 
  -4   6   5        4.55        4.70      0.38 o 
  -3   6   5        8.58        8.07      0.37 o 
  -2   6   5       51.56       50.27      1.33 o 
  -1   6   5     1072.56     1074.91     29.88 o 
   0   6   5        1.79        1.64      0.19 o 
   1   6   5       22.39       23.52      0.73 o 
   2   6   5       37.47       42.48      1.10 o 
   3   6   5        1.83        2.70      0.57 o 
  -7   7   5        8.34        8.91      0.86 o 
  -6   7   5       30.99       28.29      0.72 o 
  -5   7   5       16.88       17.65      0.58 o 
  -4   7   5       12.58       11.54      0.70 o 
  -3   7   5       12.67       10.80      1.01 o 
  -2   7   5       91.11       91.61      3.58 o 
  -1   7   5      390.40      407.87      9.06 o 
   0   7   5        0.97        0.72      0.21 o 
   1   7   5       24.16       25.15      0.91 o 
   2   7   5       20.59       25.55      1.64 o 
  -7   8   5        8.06        6.37      0.82 o 
  -6   8   5        0.02        0.39      0.22 o 
  -5   8   5        0.35       -0.06      0.15 o 
  -4   8   5       48.20       44.49      0.89 o 
  -3   8   5      561.48      568.34     19.86 o 
  -2   8   5        0.00        0.19      0.18 o 
  -1   8   5        4.94        3.57      0.92 o 
   0   8   5       31.04       31.64      1.12 o 
  -6   9   5        0.56        0.55      0.21 o 
  -5   9   5       41.41       37.54      1.22 o 
  -4   9   5      111.58      113.39      2.41 o 
  -3   9   5      256.63      294.59      5.43 o 
  -2   9   5        1.37        1.14      0.32 o 
   3 -10   6       15.75       16.23      1.03 o 
   1  -9   6        1.06        1.00      0.21 o 
   2  -9   6        0.03        0.07      0.21 o 
   3  -9   6        5.90        5.20      0.46 o 
   4  -9   6       10.44       11.49      0.91 o 
   5  -9   6       11.47       11.09      0.86 o 
  -1  -8   6        0.16        0.40      0.19 o 
   0  -8   6        2.62        2.70      0.45 o 
   1  -8   6        3.72        3.35      0.54 o 
   2  -8   6       63.12       67.41      2.30 o 
   3  -8   6        3.91        3.05      0.42 o 
   4  -8   6        0.53        0.15      0.28 o 
   5  -8   6        0.34        0.16      0.30 o 
  -4  -7   6       15.37       14.75      1.16 o 
  -3  -7   6       24.18       27.09      0.46 o 
  -2  -7   6       59.34       60.27      1.43 o 
  -1  -7   6        0.38        0.48      0.18 o 
   0  -7   6       11.39       11.99      0.58 o 
   1  -7   6        0.00        0.42      0.22 o 
   2  -7   6       59.36       61.39      1.59 o 
   3  -7   6       80.81       86.35      1.64 o 
   4  -7   6        0.14        0.12      0.30 o 
   5  -7   6      143.93      151.88      2.05 o 
   6  -7   6       11.63       10.85      0.95 o 
  -5  -6   6       47.81       55.75      1.10 o 
  -4  -6   6        6.46        5.38      0.42 o 
  -3  -6   6       13.19       14.41      0.71 o 
  -2  -6   6       29.77       29.69      1.01 o 
  -1  -6   6      166.90      169.31      1.98 o 
   0  -6   6       13.16       10.86      0.40 o 
   1  -6   6      149.18      155.42      1.76 o 
   2  -6   6        4.23        5.09      0.42 o 
   3  -6   6        2.27        2.21      0.40 o 
   4  -6   6      203.59      223.16      7.42 o 
   5  -6   6      117.92      130.18      3.88 o 
   6  -6   6       73.35       73.56      1.84 o 
  -5  -5   6        9.05        8.89      0.82 o 
  -4  -5   6       38.07       36.20      0.96 o 
  -3  -5   6        4.20        4.69      0.25 o 
  -2  -5   6        1.41        1.87      0.11 o 
  -1  -5   6        0.08        0.39      0.13 o 
   0  -5   6       80.92       75.42      1.49 o 
   1  -5   6       23.78       21.75      1.14 o 
   2  -5   6       10.26       10.17      0.49 o 
   3  -5   6        0.66        0.41      0.14 o 
   4  -5   6       25.76       24.42      0.47 o 
   5  -5   6        4.94        4.91      0.37 o 
   6  -5   6        4.61        3.66      0.38 o 
  -6  -4   6       59.83       65.89      1.12 o 
  -5  -4   6        3.03        3.13      0.37 o 
  -4  -4   6       17.63       18.93      0.88 o 
  -3  -4   6      131.89      125.10      1.01 o 
  -2  -4   6        9.82        9.09      0.30 o 
  -1  -4   6       90.63       85.69      1.08 o 
   0  -4   6       19.58       22.93      0.66 o 
   1  -4   6       13.42       11.76      0.67 o 
   2  -4   6       50.34       50.08      0.51 o 
   3  -4   6       38.75       39.46      0.54 o 
   4  -4   6       79.30       75.35      3.85 o 
   5  -4   6        0.14       -0.43      0.45 o 
   6  -4   6       40.63       41.54      0.71 o 
  -7  -3   6        0.76        1.06      0.26 o 
  -6  -3   6       11.35       10.64      0.58 o 
  -5  -3   6        4.18        4.64      0.63 o 
  -4  -3   6        0.78        0.99      0.23 o 
  -3  -3   6       24.46       25.77      0.85 o 
  -2  -3   6      224.06      224.73      3.91 o 
  -1  -3   6       30.60       29.25      0.62 o 
   0  -3   6        0.04        0.45      0.17 o 
   1  -3   6      157.28      174.52      8.48 o 
   2  -3   6        7.51        7.72      0.26 o 
   3  -3   6       40.67       39.70      0.89 o 
   4  -3   6       30.50       29.47      0.55 o 
   5  -3   6        3.82        2.97      0.40 o 
   6  -3   6        1.17        0.49      0.24 o 
  -7  -2   6        4.77        3.61      0.55 o 
  -6  -2   6      134.58      143.59      3.75 o 
  -5  -2   6       24.70       22.14      1.62 o 
  -4  -2   6       69.81       68.46      2.81 o 
  -3  -2   6       33.39       34.54      0.61 o 
  -2  -2   6       11.75       15.64      0.31 o 
  -1  -2   6        0.39        0.72      0.09 o 
   0  -2   6       11.05        7.47      0.73 o 
   1  -2   6       20.52       17.48      0.65 o 
   2  -2   6        0.57        0.67      0.09 o 
   3  -2   6       11.56       13.32      0.34 o 
   4  -2   6       26.76       23.90      1.32 o 
   5  -2   6       14.51       13.55      0.45 o 
   6  -2   6       28.26       26.80      0.69 o 
  -7  -1   6       14.46       12.37      1.80 o 
  -6  -1   6        9.85        9.84      0.57 o 
  -5  -1   6        0.02        0.41      0.20 o 
  -4  -1   6       94.90      104.13      4.25 o 
  -3  -1   6        0.09        0.26      0.16 o 
  -2  -1   6        8.98        8.81      0.24 o 
  -1  -1   6       73.41       73.78      0.79 o 
   0  -1   6       39.55       38.68      0.35 o 
   1  -1   6        2.04        1.08      0.10 o 
   2  -1   6        0.47        0.28      0.20 o 
   3  -1   6       20.19       18.47      0.97 o 
   4  -1   6       32.17       29.10      0.67 o 
   5  -1   6       39.73       38.65      0.82 o 
   6  -1   6        1.81        2.36      0.34 o 
  -8   0   6      376.96      393.15      4.84 o 
  -7   0   6        0.47        0.82      0.31 o 
  -6   0   6        0.81        0.92      0.39 o 
  -5   0   6       30.73       30.03      1.67 o 
  -4   0   6       31.58       31.49      1.29 o 
  -3   0   6        5.74        5.57      0.26 o 
  -2   0   6       30.13       29.26      0.43 o 
  -1   0   6       23.03       18.20      0.41 o 
   0   0   6        0.88        1.15      0.21 o 
   1   0   6       42.65       41.99      0.67 o 
   2   0   6      118.39      125.07      1.61 o 
   3   0   6       19.05       20.68      0.78 o 
   4   0   6       92.89       95.07      3.57 o 
   5   0   6        6.63        6.02      0.36 o 
  -8   1   6       89.22       92.41      1.53 o 
  -7   1   6        0.70        1.49      0.32 o 
  -6   1   6       16.32       14.65      0.76 o 
  -5   1   6        6.51        7.52      0.37 o 
  -4   1   6      104.97      104.12      3.04 o 
  -3   1   6       85.64       81.73      1.05 o 
  -2   1   6       33.00       32.38      0.93 o 
  -1   1   6       21.35       15.01      0.32 o 
   0   1   6      211.26      226.22      2.49 o 
   1   1   6        8.78       11.04      0.37 o 
   2   1   6      110.80      107.07      1.51 o 
   3   1   6       28.82       28.91      1.31 o 
   4   1   6       28.08       29.70      0.86 o 
   5   1   6       10.14       11.79      0.90 o 
  -8   2   6       22.31       19.80      0.86 o 
  -7   2   6        0.06        0.44      0.15 o 
  -6   2   6        1.33        2.09      0.59 o 
  -5   2   6      119.19      123.20      3.01 o 
  -4   2   6        4.89        4.68      0.31 o 
  -3   2   6      169.05      165.54      3.72 o 
  -2   2   6       27.37       28.81      0.56 o 
  -1   2   6       84.20       80.62      0.88 o 
   0   2   6      368.95      318.42     38.52 o 
   1   2   6        0.80        0.72      0.24 o 
   2   2   6       25.16       22.46      0.60 o 
   3   2   6      116.16      119.92      1.67 o 
   4   2   6       13.26       15.14      1.23 o 
   5   2   6        0.14        1.03      0.34 o 
  -8   3   6       26.25       27.23      1.99 o 
  -7   3   6        0.01        0.09      0.34 o 
  -6   3   6       38.73       41.56      0.95 o 
  -5   3   6       90.16       90.96      1.01 o 
  -4   3   6       18.44       19.23      0.56 o 
  -3   3   6       81.53       83.79      2.12 o 
  -2   3   6       43.28       46.11      1.36 o 
  -1   3   6        5.24        5.29      0.35 o 
   0   3   6        0.03        0.34      0.15 o 
   1   3   6        0.28        0.12      0.27 o 
   2   3   6       12.31       10.80      0.57 o 
   3   3   6        7.11        6.91      0.31 o 
   4   3   6        3.62        2.68      0.37 o 
  -8   4   6      121.51      115.91      1.81 o 
  -7   4   6      186.77      195.16      2.93 o 
  -6   4   6       34.56       34.36      0.74 o 
  -5   4   6      105.16      111.31      2.50 o 
  -4   4   6        0.02        0.54      0.21 o 
  -3   4   6       14.63       16.44      0.52 o 
  -2   4   6       37.19       36.95      0.64 o 
  -1   4   6        3.58        3.77      0.56 o 
   0   4   6       30.89       27.76      1.75 o 
   1   4   6      153.19      166.96      2.70 o 
   2   4   6        1.06        0.85      0.22 o 
   3   4   6        5.36        4.55      0.42 o 
  -8   5   6        9.24        5.98      0.66 o 
  -7   5   6        1.89        2.40      0.44 o 
  -6   5   6        0.13        0.15      0.22 o 
  -5   5   6        2.40        2.93      0.31 o 
  -4   5   6       32.84       32.50      0.68 o 
  -3   5   6        1.14        0.90      0.15 o 
  -2   5   6       29.08       28.21      1.00 o 
  -1   5   6        7.61        7.80      0.58 o 
   0   5   6       11.06        9.72      1.27 o 
   1   5   6       11.97       11.50      0.67 o 
   2   5   6       57.67       58.97      0.76 o 
   3   5   6       49.29       57.17      1.50 o 
  -8   6   6       11.27       10.97      1.20 o 
  -7   6   6        1.37        1.77      0.45 o 
  -6   6   6       13.52       12.39      0.50 o 
  -5   6   6      206.21      220.79      7.08 o 
  -4   6   6        1.95        2.40      0.29 o 
  -3   6   6        1.91        2.75      0.29 o 
  -2   6   6        3.10        2.59      0.49 o 
  -1   6   6        1.27        0.83      0.22 o 
   0   6   6        1.39        1.15      0.21 o 
   1   6   6       45.51       47.15      1.64 o 
   2   6   6       18.35       20.04      0.91 o 
  -7   7   6        1.32        0.77      0.23 o 
  -6   7   6       22.82       20.56      1.38 o 
  -5   7   6        0.00        0.25      0.24 o 
  -4   7   6        0.07        0.54      0.21 o 
  -3   7   6        0.20        0.37      0.18 o 
  -2   7   6       17.59       18.43      0.51 o 
  -1   7   6        0.01        0.14      0.22 o 
   0   7   6       61.63       72.94      1.62 o 
   1   7   6       16.65       19.52      1.32 o 
  -6   8   6        2.17        1.78      0.36 o 
  -5   8   6       12.90       12.30      1.05 o 
  -4   8   6       12.78        9.41      0.68 o 
  -3   8   6      117.55      121.84      1.82 o 
  -2   8   6        6.11        5.31      0.77 o 
  -1   8   6       15.19       12.90      1.40 o 
  -4   9   6        3.30        1.86      0.82 o 
   1  -9   7       10.46       10.22      0.82 o 
   2  -9   7       80.39       80.88      1.73 o 
   3  -9   7       23.96       21.84      0.76 o 
   4  -9   7       11.69       14.53      1.05 o 
  -1  -8   7        4.14        3.62      0.32 o 
   0  -8   7        0.02       -0.06      0.22 o 
   1  -8   7       31.62       31.54      0.90 o 
   2  -8   7       50.09       44.91      1.20 o 
   3  -8   7       74.91       85.99      1.38 o 
   4  -8   7       39.66       37.56      1.13 o 
   5  -8   7       31.51       32.01      1.93 o 
  -3  -7   7        7.33        5.21      0.45 o 
  -2  -7   7        1.27        1.18      0.37 o 
  -1  -7   7       33.99       34.62      1.28 o 
   0  -7   7       55.76       43.68      1.56 o 
   1  -7   7        8.95        6.40      0.36 o 
   2  -7   7        1.65        1.67      0.38 o 
   3  -7   7        0.17        0.77      0.26 o 
   4  -7   7        1.29        0.76      0.42 o 
   5  -7   7      359.45      410.15      7.11 o 
  -4  -6   7        6.33        6.67      0.43 o 
  -3  -6   7        0.64        0.82      0.36 o 
  -2  -6   7        8.10        9.06      0.46 o 
  -1  -6   7        1.48        1.40      0.26 o 
   0  -6   7       45.07       36.03      1.05 o 
   1  -6   7       34.25       30.74      0.98 o 
   2  -6   7       51.97       51.76      1.16 o 
   3  -6   7       28.32       26.42      1.13 o 
   4  -6   7      260.85      281.21      5.30 o 
   5  -6   7      243.76      258.32      2.88 o 
  -5  -5   7       18.06       21.07      1.14 o 
  -4  -5   7        1.80        2.13      0.26 o 
  -3  -5   7       31.35       32.31      1.28 o 
  -2  -5   7       45.15       31.30      1.12 o 
  -1  -5   7        0.69        0.80      0.28 o 
   0  -5   7        2.58        1.90      0.33 o 
   1  -5   7       71.66       75.68      1.19 o 
   2  -5   7       39.15       39.52      1.19 o 
   3  -5   7      852.12      798.46     74.89 o 
   4  -5   7        1.52        1.24      0.42 o 
   5  -5   7       10.13       12.28      0.93 o 
   6  -5   7        1.29        1.71      0.48 o 
  -6  -4   7        8.92        9.32      0.81 o 
  -5  -4   7        9.40        9.72      0.67 o 
  -4  -4   7       11.48       10.08      0.57 o 
  -3  -4   7       20.74       20.23      0.75 o 
  -2  -4   7        3.44        5.32      0.23 o 
  -1  -4   7        1.11        0.22      0.04 o 
   0  -4   7       46.58       41.83      1.06 o 
   1  -4   7       43.62       43.76      1.14 o 
   2  -4   7      585.90      620.26      5.31 o 
   3  -4   7      443.85      451.30     19.54 o 
   4  -4   7       54.72       54.61      1.36 o 
   5  -4   7        5.99        5.39      0.47 o 
   6  -4   7        2.68        3.01      0.40 o 
  -6  -3   7       13.42       13.44      0.65 o 
  -5  -3   7        9.07        6.90      0.30 o 
  -4  -3   7       38.55       38.02      1.64 o 
  -3  -3   7       30.35       23.37      0.58 o 
  -2  -3   7       21.59       15.95      0.77 o 
  -1  -3   7       49.78       50.63      0.55 o 
   0  -3   7       18.91       17.12      0.61 o 
   1  -3   7      387.75      421.32      4.47 o 
   2  -3   7        7.03        6.75      0.36 o 
   3  -3   7       23.33       23.79      0.89 o 
   4  -3   7        2.76        2.51      0.32 o 
   5  -3   7       55.27       50.56      4.63 o 
   6  -3   7       21.26       19.75      1.81 o 
  -7  -2   7        3.89        4.46      0.98 o 
  -6  -2   7       22.40       24.29      0.73 o 
  -5  -2   7       28.91       31.16      0.63 o 
  -4  -2   7        0.86        1.46      0.20 o 
  -3  -2   7        0.82        0.54      0.12 o 
  -2  -2   7       25.37       23.83      0.81 o 
  -1  -2   7       56.38       54.40      1.10 o 
   0  -2   7      843.17      864.62     15.37 o 
   1  -2   7      303.22      298.26      4.44 o 
   2  -2   7       84.38       84.06      1.21 o 
   3  -2   7        2.06        1.42      0.27 o 
   4  -2   7       55.30       53.71      1.37 o 
  -7  -1   7       24.48       24.20      0.78 o 
  -6  -1   7        0.03        0.37      0.26 o 
  -5  -1   7       28.74       27.36      0.86 o 
  -4  -1   7      220.90      228.54      1.72 o 
  -3  -1   7       19.36       16.70      0.70 o 
  -2  -1   7       48.48       49.62      1.28 o 
  -1  -1   7       51.41       48.14      0.65 o 
   0  -1   7       71.07       69.35      0.87 o 
   1  -1   7       18.22       16.96      0.53 o 
   2  -1   7       15.43       15.40      0.54 o 
   3  -1   7       87.04       74.18      2.15 o 
   4  -1   7       60.00       63.46      1.60 o 
   5  -1   7        0.03        0.28      0.22 o 
  -7   0   7       49.26       53.05      1.33 o 
  -6   0   7       10.60        9.46      0.46 o 
  -5   0   7       49.60       48.10      0.99 o 
  -4   0   7       71.08       66.86      2.42 o 
  -3   0   7       39.22       39.72      1.99 o 
  -2   0   7      298.92      290.89      5.65 o 
  -1   0   7       25.43       25.73      0.72 o 
   0   0   7       41.36       38.10      0.76 o 
   1   0   7        8.24        8.36      0.41 o 
   2   0   7      138.93      129.98      1.73 o 
   3   0   7      145.34      128.57      2.04 o 
   4   0   7        0.88        0.35      0.20 o 
   5   0   7       24.28       21.83      0.59 o 
  -8   1   7        0.13       -0.02      0.26 o 
  -7   1   7        0.03        0.28      0.23 o 
  -6   1   7      115.90      119.63      4.72 o 
  -5   1   7       26.32       26.07      1.28 o 
  -4   1   7        2.80        2.83      0.34 o 
  -3   1   7       10.91        9.43      0.41 o 
  -2   1   7        1.72        1.94      0.16 o 
  -1   1   7       11.61       11.13      0.85 o 
   0   1   7        2.05        2.60      0.34 o 
   1   1   7       53.57       42.54      0.75 o 
   2   1   7        0.00        0.11      0.22 o 
   3   1   7        4.66        5.17      0.29 o 
   4   1   7       13.67       14.50      0.64 o 
  -8   2   7        0.36        0.74      0.41 o 
  -7   2   7       37.93       39.66      0.88 o 
  -6   2   7        0.73        1.11      0.89 o 
  -5   2   7       84.66       91.50      1.65 o 
  -4   2   7        8.76        8.58      0.33 o 
  -3   2   7       95.84       97.69      2.32 o 
  -2   2   7       60.15       52.73      1.08 o 
  -1   2   7       24.95       24.98      1.56 o 
   0   2   7        1.09        0.77      0.31 o 
   1   2   7       58.79       46.62      2.06 o 
   2   2   7       82.34       81.55      1.41 o 
   3   2   7       73.94       73.96      1.23 o 
   4   2   7       10.23       11.53      0.67 o 
  -8   3   7        2.50        2.40      0.50 o 
  -7   3   7        2.24        2.03      0.35 o 
  -6   3   7       14.15       13.13      0.68 o 
  -5   3   7       22.27       22.43      1.10 o 
  -4   3   7       23.69       22.86      0.82 o 
  -3   3   7        4.18        3.67      0.31 o 
  -2   3   7       16.66       15.83      1.02 o 
  -1   3   7        9.78        9.36      1.63 o 
   0   3   7       46.28       44.54      2.06 o 
   1   3   7        2.07        2.46      0.47 o 
   2   3   7       25.50       26.10      0.78 o 
   3   3   7       16.10       20.61      0.51 o 
  -8   4   7        0.70        0.82      0.26 o 
  -7   4   7        1.07        1.50      0.29 o 
  -6   4   7       12.47       13.41      0.48 o 
  -5   4   7        6.72        5.42      0.72 o 
  -4   4   7        4.20        3.47      0.36 o 
  -3   4   7      175.62      172.78      1.47 o 
  -2   4   7       16.74       17.26      0.67 o 
  -1   4   7       17.57       13.46      1.86 o 
   0   4   7       29.35       25.64      0.63 o 
   1   4   7        3.93        3.14      0.71 o 
   2   4   7        7.41        6.92      0.40 o 
   3   4   7       15.30       18.50      1.25 o 
  -7   5   7       20.95       20.10      0.60 o 
  -6   5   7        2.44        2.85      0.43 o 
  -5   5   7       15.67       15.13      0.44 o 
  -4   5   7        0.51        0.28      0.15 o 
  -3   5   7       20.74       20.47      0.76 o 
  -2   5   7        1.60        1.22      0.32 o 
  -1   5   7       22.60       24.44      0.93 o 
   0   5   7        0.31        0.54      0.40 o 
   1   5   7       10.26       12.71      0.56 o 
   2   5   7       17.63       19.67      0.63 o 
  -7   6   7       24.27       23.95      1.08 o 
  -6   6   7        2.08        2.26      0.33 o 
  -5   6   7       25.79       25.00      1.15 o 
  -4   6   7        6.51        7.53      0.49 o 
  -3   6   7        2.48        3.97      0.34 o 
  -2   6   7        1.87        1.39      0.19 o 
  -1   6   7        6.62        5.95      0.34 o 
   0   6   7        9.16        9.10      0.53 o 
   1   6   7        6.85        6.99      0.74 o 
  -6   7   7        0.30        0.50      0.71 o 
  -5   7   7        0.05        0.20      0.58 o 
  -4   7   7        0.26        0.57      0.28 o 
  -3   7   7       57.24       60.47      2.07 o 
  -2   7   7        8.34        9.68      0.63 o 
  -1   7   7        0.91        0.68      0.40 o 
   0   7   7       10.19       10.68      1.48 o 
  -5   8   7        0.11        0.15      0.18 o 
  -4   8   7        0.07        0.20      0.31 o 
  -3   8   7       15.92       17.72      1.72 o 
  -2   8   7       33.26       35.35      2.20 o 
   0  -9   8        3.71        2.61      0.44 o 
   1  -9   8        6.79        6.64      0.95 o 
   2  -9   8        1.08        0.46      0.33 o 
  -2  -8   8       59.24       82.17      4.53 o 
  -1  -8   8        0.04        0.21      0.26 o 
   0  -8   8       22.31       25.20      0.77 o 
   1  -8   8       12.54       11.02      0.72 o 
   2  -8   8        7.49        6.43      0.60 o 
   3  -8   8        0.42        0.51      0.28 o 
   4  -8   8        4.89        5.09      0.77 o 
  -3  -7   8       98.36      121.65      2.35 o 
  -2  -7   8        0.45       -0.02      0.27 o 
  -1  -7   8        4.60        5.71      0.45 o 
   0  -7   8       41.75       33.55      0.97 o 
   1  -7   8       54.23       46.81      1.26 o 
   2  -7   8       13.25       13.30      0.57 o 
   3  -7   8        3.36        2.97      0.41 o 
   4  -7   8        3.95        3.63      0.47 o 
  -4  -6   8       45.36       67.31      1.54 o 
  -3  -6   8       19.17       17.63      0.65 o 
  -2  -6   8        0.49        1.08      0.38 o 
  -1  -6   8       38.10       33.08      1.27 o 
   0  -6   8       69.82       64.79      2.26 o 
   1  -6   8        3.45        1.81      0.40 o 
   2  -6   8       27.18       28.29      1.24 o 
   3  -6   8        4.03        3.14      0.55 o 
   4  -6   8        9.46       11.39      0.88 o 
   5  -6   8        8.20        7.05      1.02 o 
  -5  -5   8       49.36       54.74      0.95 o 
  -4  -5   8        1.00        1.70      0.23 o 
  -3  -5   8       23.29       20.38      0.60 o 
  -2  -5   8       82.07       61.44      1.03 o 
  -1  -5   8      170.71      142.77      2.39 o 
   0  -5   8        0.25        0.22      0.25 o 
   1  -5   8        0.00       -0.15      0.31 o 
   2  -5   8       14.69       13.19      1.88 o 
   3  -5   8      260.02      274.40      8.81 o 
   4  -5   8       11.62       10.81      0.78 o 
   5  -5   8       36.28       38.75      1.32 o 
  -5  -4   8       13.65       14.52      0.64 o 
  -4  -4   8        3.73        3.32      0.31 o 
  -3  -4   8        9.97        8.44      0.49 o 
  -2  -4   8       47.22       39.03      0.99 o 
  -1  -4   8        3.47        2.16      0.36 o 
   0  -4   8      186.14      200.03      2.26 o 
   1  -4   8       60.73       59.57      1.62 o 
   2  -4   8        0.82        0.66      0.30 o 
   3  -4   8       85.12       79.96      2.14 o 
   4  -4   8       19.38       19.99      0.90 o 
   5  -4   8        0.19        0.15      0.33 o 
  -6  -3   8       10.52       11.15      0.69 o 
  -5  -3   8       45.12       46.41      0.87 o 
  -4  -3   8      121.93       99.62      2.34 o 
  -3  -3   8       82.50       71.20      1.32 o 
  -2  -3   8        5.58        4.68      0.26 o 
  -1  -3   8        6.63        6.73      0.19 o 
   0  -3   8      322.77      333.98      3.46 o 
   1  -3   8     1093.79     1161.57     15.28 o 
   2  -3   8        1.49        1.03      0.18 o 
   3  -3   8       14.28       14.60      0.33 o 
   4  -3   8        0.57        0.68      0.36 o 
   5  -3   8        5.50        3.74      0.65 o 
  -6  -2   8        0.81        1.21      0.23 o 
  -5  -2   8        5.36        5.64      0.33 o 
  -4  -2   8        0.05        0.31      0.26 o 
  -3  -2   8       49.46       42.14      0.77 o 
  -2  -2   8      261.60      258.21      2.60 o 
  -1  -2   8      371.65      372.31      3.66 o 
   0  -2   8      141.23      139.43      4.53 o 
   1  -2   8      467.08      478.26      2.89 o 
   2  -2   8        5.36        4.95      0.25 o 
   3  -2   8       55.10       54.86      1.37 o 
   4  -2   8       30.60       30.51      0.57 o 
   5  -2   8       21.82       18.43      0.86 o 
  -7  -1   8        0.14        0.22      0.38 o 
  -6  -1   8       47.53       44.55      0.92 o 
  -5  -1   8        1.09        0.76      0.26 o 
  -4  -1   8        0.00        0.31      0.22 o 
  -3  -1   8        3.26        3.35      0.24 o 
  -2  -1   8      283.30      287.35      3.94 o 
  -1  -1   8      958.07      970.72     10.79 o 
   0  -1   8      108.76      112.56      1.25 o 
   1  -1   8       32.41       29.19      0.87 o 
   2  -1   8        2.28        2.16      0.34 o 
   3  -1   8       58.91       45.90      1.20 o 
   4  -1   8       13.37       12.32      0.58 o 
  -7   0   8        0.41        0.66      0.30 o 
  -6   0   8        0.07        0.35      0.25 o 
  -5   0   8       33.82       32.59      0.86 o 
  -4   0   8        4.44        3.65      0.36 o 
  -2   0   8      750.07      802.91     10.76 o 
  -1   0   8      453.11      444.50      5.24 o 
   0   0   8       14.68       14.01      0.86 o 
   1   0   8       39.93       33.84      1.09 o 
   2   0   8        2.10        1.37      0.24 o 
   3   0   8       80.85       74.21      2.72 o 
   4   0   8       20.30       22.98      1.40 o 
  -7   1   8        3.03        3.27      0.41 o 
  -6   1   8       27.88       29.46      0.74 o 
  -5   1   8       32.03       30.33      0.88 o 
  -4   1   8       31.84       33.43      1.75 o 
  -3   1   8      453.55      471.90      2.95 o 
  -2   1   8      302.15      335.47      8.83 o 
  -1   1   8       11.68       11.25      0.74 o 
   0   1   8        2.82        2.74      0.45 o 
   1   1   8      339.60      301.97     10.07 o 
   2   1   8       77.69       73.38      1.87 o 
   3   1   8        1.72        1.35      1.02 o 
   4   1   8        3.52        3.56      0.40 o 
  -7   2   8        2.09        1.98      0.32 o 
  -6   2   8       13.80       13.79      0.67 o 
  -5   2   8       20.11       20.22      0.55 o 
  -4   2   8      440.87      473.81      7.25 o 
  -3   2   8       14.21       13.65      0.55 o 
  -2   2   8        1.88        2.14      0.25 o 
  -1   2   8        6.42        8.51      0.86 o 
   0   2   8       22.98       21.90      1.23 o 
   1   2   8       83.58       71.84      1.05 o 
   2   2   8        6.73        7.65      0.35 o 
   3   2   8       15.32       16.86      0.90 o 
  -7   3   8       18.88       19.29      0.81 o 
  -6   3   8       19.90       17.59      0.56 o 
  -5   3   8       70.42       73.25      2.08 o 
  -4   3   8       55.53       59.09      2.20 o 
  -3   3   8        2.67        2.26      0.32 o 
  -2   3   8       12.80       11.66      1.37 o 
  -1   3   8      277.04      246.49     10.46 o 
   0   3   8       15.86       14.43      0.85 o 
   1   3   8        8.61        8.02      0.67 o 
   2   3   8        9.68       10.62      0.53 o 
   3   3   8       24.54       29.93      2.53 o 
  -7   4   8        2.58        1.99      0.55 o 
  -6   4   8       43.42       42.06      0.89 o 
  -5   4   8        7.89        7.21      0.37 o 
  -4   4   8       24.55       22.30      1.56 o 
  -3   4   8        0.10        0.34      0.28 o 
  -2   4   8        9.65        9.27      0.66 o 
  -1   4   8      135.42      130.71      3.07 o 
   0   4   8        7.11        4.68      0.51 o 
   1   4   8        0.34        0.39      0.20 o 
   2   4   8        0.19        0.77      0.35 o 
  -7   5   8        4.90        4.83      0.46 o 
  -6   5   8        4.48        4.55      0.37 o 
  -5   5   8        0.57        0.67      0.40 o 
  -4   5   8        6.88        5.83      0.43 o 
  -3   5   8       19.93       17.15      0.52 o 
  -2   5   8        0.44        0.98      0.22 o 
  -1   5   8       49.69       48.69      0.89 o 
   0   5   8        6.88        5.93      0.43 o 
   1   5   8       50.03       62.75      1.04 o 
  -6   6   8        0.20       -0.20      0.24 o 
  -5   6   8       15.05       14.19      0.65 o 
  -4   6   8        8.70        9.59      1.05 o 
  -3   6   8       56.87       55.74      1.90 o 
  -2   6   8        1.52        1.31      0.23 o 
  -1   6   8        8.26        8.08      0.86 o 
   0   6   8        9.95       10.49      1.49 o 
  -5   7   8        0.14        0.19      0.24 o 
  -4   7   8        0.01        0.20      0.22 o 
  -3   7   8        1.53        1.12      0.30 o 
  -2   7   8        0.90        0.45      0.27 o 
   0  -8   9        3.84        3.65      0.57 o 
   1  -8   9        4.22        4.50      0.59 o 
   2  -8   9        0.03        0.32      0.28 o 
  -2  -7   9        7.30        6.29      0.58 o 
  -1  -7   9       11.50        9.91      0.85 o 
   0  -7   9        6.01        5.95      0.59 o 
   1  -7   9       23.90       26.95      0.95 o 
   2  -7   9       21.02       20.00      0.76 o 
   3  -7   9        6.44        7.29      0.71 o 
  -3  -6   9        4.39        4.55      0.54 o 
  -2  -6   9        7.50        6.94      0.54 o 
  -1  -6   9       11.58       10.12      0.54 o 
   0  -6   9       11.79        9.30      0.50 o 
   1  -6   9       17.02       16.19      0.71 o 
   2  -6   9        2.86        2.35      0.38 o 
   3  -6   9       30.98       29.15      0.98 o 
   4  -6   9        1.86        2.13      0.46 o 
  -4  -5   9       23.16       20.75      0.77 o 
  -3  -5   9       20.74       21.24      0.72 o 
  -2  -5   9        0.55        0.07      0.24 o 
  -1  -5   9        0.13        1.19      0.36 o 
   0  -5   9        8.04        8.06      0.53 o 
   1  -5   9        5.56        4.82      0.43 o 
   2  -5   9       53.65       56.02      1.49 o 
   3  -5   9       24.37       22.36      0.85 o 
   4  -5   9       29.64       29.26      1.10 o 
  -5  -4   9        2.39        2.78      0.35 o 
  -4  -4   9        0.95        2.19      0.58 o 
  -3  -4   9       32.53       25.34      0.54 o 
  -2  -4   9       51.33       46.04      1.21 o 
  -1  -4   9        1.08        1.23      0.30 o 
   0  -4   9        3.05        3.17      0.42 o 
   1  -4   9       64.34       66.94      2.36 o 
   2  -4   9        0.15        0.60      0.43 o 
   3  -4   9       15.37       18.23      0.93 o 
   4  -4   9        4.65        5.27      0.63 o 
  -5  -3   9        3.01        2.64      0.29 o 
  -4  -3   9       61.32       57.82      0.99 o 
  -3  -3   9       86.28       76.06      3.33 o 
  -2  -3   9        0.02        0.50      0.18 o 
  -1  -3   9        0.33        0.29      0.23 o 
   0  -3   9        7.45        6.19      0.35 o 
   1  -3   9       31.78       32.32      1.03 o 
   2  -3   9      146.59      155.70      9.54 o 
   3  -3   9       36.34       30.65      1.05 o 
   4  -3   9        0.70        0.48      0.38 o 
  -6  -2   9        2.64        4.14      0.38 o 
  -5  -2   9       37.70       35.13      1.74 o 
  -4  -2   9       15.67       12.46      0.40 o 
  -3  -2   9        7.31        6.75      0.71 o 
  -2  -2   9       40.91       41.75      1.51 o 
  -1  -2   9        0.12        0.39      0.30 o 
   0  -2   9       60.93       58.99      2.98 o 
   1  -2   9        0.98        0.79      0.14 o 
   2  -2   9        0.59        0.24      0.12 o 
   3  -2   9       33.17       34.74      1.52 o 
   4  -2   9        0.11        0.38      0.20 o 
  -6  -1   9      139.24      143.14      2.46 o 
  -5  -1   9       63.55       59.68      7.27 o 
  -4  -1   9        0.07        0.86      0.34 o 
  -3  -1   9        1.24        1.14      0.26 o 
  -2  -1   9      137.33      143.37      2.68 o 
  -1  -1   9      363.90      375.85      5.75 o 
   0  -1   9      197.65      215.46      3.61 o 
   1  -1   9       19.31       20.07      0.53 o 
   2  -1   9        0.01        0.46      0.26 o 
   3  -1   9       21.10       19.89      0.48 o 
   4  -1   9        7.05        7.65      0.77 o 
  -7   0   9       58.29       64.20      2.61 o 
  -6   0   9        5.53        5.74      0.61 o 
  -5   0   9       13.98       13.04      0.46 o 
  -4   0   9       63.17       62.67      2.37 o 
  -3   0   9      240.78      243.79      3.85 o 
  -2   0   9       30.24       28.51      1.01 o 
  -1   0   9       97.64       92.82      2.66 o 
   0   0   9        3.00        3.02      0.34 o 
   1   0   9       22.74       22.97      0.63 o 
   2   0   9        2.70        1.47      0.33 o 
   3   0   9        4.94        4.12      0.39 o 
  -7   1   9        5.81        5.02      0.60 o 
  -6   1   9       15.38       13.96      0.65 o 
  -5   1   9        0.20        0.81      0.59 o 
  -4   1   9      221.83      228.53     12.73 o 
  -3   1   9      704.84      753.96     10.46 o 
  -2   1   9        1.75        1.77      0.21 o 
  -1   1   9        2.41        2.06      0.22 o 
   0   1   9       25.23       24.15      0.51 o 
   1   1   9        1.54        2.47      0.38 o 
   2   1   9        3.64        2.39      0.62 o 
   3   1   9       10.80        7.24      0.61 o 
  -7   2   9       14.87       14.86      0.80 o 
  -6   2   9        1.12        1.33      0.40 o 
  -5   2   9      305.64      334.09      4.40 o 
  -4   2   9       26.89       28.79      0.93 o 
  -3   2   9      128.82      139.95      1.70 o 
  -2   2   9       31.58       29.43      0.78 o 
  -1   2   9       70.37       69.88      1.04 o 
   0   2   9        0.28        0.20      0.24 o 
   1   2   9        3.63        1.42      0.27 o 
   2   2   9       17.02       16.50      0.89 o 
  -7   3   9       40.49       40.45      1.74 o 
  -6   3   9      163.20      177.88      3.14 o 
  -5   3   9      642.52      697.16      7.96 o 
  -4   3   9       39.50       38.64      1.13 o 
  -3   3   9        5.72        4.84      0.64 o 
  -2   3   9        6.73        6.58      0.38 o 
  -1   3   9      115.29      104.23      2.47 o 
   0   3   9       19.78       15.20      0.59 o 
   1   3   9       51.23       53.55      2.40 o 
   2   3   9        2.94        2.85      0.37 o 
  -6   4   9       37.74       37.79      1.60 o 
  -5   4   9       39.53       41.80      0.86 o 
  -4   4   9        0.89        1.32      0.36 o 
  -3   4   9       43.54       42.95      1.32 o 
  -2   4   9        4.36        4.41      0.35 o 
  -1   4   9        6.08        3.85      0.43 o 
   0   4   9        5.60        5.27      0.42 o 
   1   4   9       10.16       11.94      0.84 o 
  -6   5   9       17.74       16.28      0.92 o 
  -5   5   9       15.38       17.16      0.98 o 
  -4   5   9        5.35        4.86      0.47 o 
  -3   5   9      165.29      158.10      8.46 o 
  -2   5   9       14.41       13.29      1.12 o 
  -1   5   9        4.10        4.34      0.59 o 
   0   5   9        1.67        1.08      0.64 o 
  -5   6   9       43.04       46.52      2.71 o 
  -4   6   9        1.10        0.69      0.21 o 
  -3   6   9       35.60       36.77      0.76 o 
  -2   6   9        3.34        3.67      1.29 o 
   0  -7  10        0.21        0.27      0.38 o 
   1  -7  10        0.68        0.78      0.40 o 
  -2  -6  10        0.10        0.33      0.26 o 
  -1  -6  10       15.33       14.00      1.11 o 
   0  -6  10        1.66        2.84      0.53 o 
   2  -6  10        0.68        0.71      0.32 o 
  -3  -5  10        8.53        7.46      0.72 o 
  -2  -5  10       21.10       22.36      0.75 o 
  -1  -5  10       29.23       24.94      0.79 o 
   0  -5  10        0.05       -0.09      0.34 o 
   1  -5  10       58.65       63.54      1.27 o 
   2  -5  10        3.26        1.89      0.45 o 
   3  -5  10        5.43        5.53      0.84 o 
  -4  -4  10        1.98        4.39      0.61 o 
  -3  -4  10        6.07        5.23      0.52 o 
  -2  -4  10       21.61       21.98      0.83 o 
  -1  -4  10       38.95       40.37      1.25 o 
   0  -4  10        0.95        0.71      0.40 o 
   1  -4  10        0.03        0.53      0.42 o 
   2  -4  10       20.81       21.43      0.82 o 
   3  -4  10       14.41       19.37      0.85 o 
  -5  -3  10        8.66        7.56      1.14 o 
  -4  -3  10       32.85       37.07      1.29 o 
  -3  -3  10        5.69        3.93      0.65 o 
  -2  -3  10        2.85        3.29      0.54 o 
  -1  -3  10       33.30       32.85      1.35 o 
   0  -3  10       22.67       24.71      0.83 o 
   1  -3  10       27.35       23.62      0.83 o 
   2  -3  10        0.16        0.35      0.33 o 
   3  -3  10        0.66        0.62      0.38 o 
  -5  -2  10        3.45        6.08      0.45 o 
  -4  -2  10       32.02       31.96      0.63 o 
  -3  -2  10        0.67        0.47      0.22 o 
  -2  -2  10        0.22        0.71      0.21 o 
  -1  -2  10       83.97       80.60      2.68 o 
   0  -2  10       48.53       49.77      1.25 o 
   1  -2  10        5.02        4.22      0.74 o 
   2  -2  10        4.32        3.72      0.51 o 
   3  -2  10       74.69       92.50      5.19 o 
  -6  -1  10        3.53        3.75      0.46 o 
  -5  -1  10       16.74       17.43      0.79 o 
  -4  -1  10       18.54       18.35      0.58 o 
  -3  -1  10       13.98       13.64      0.65 o 
  -2  -1  10       20.94       20.78      0.45 o 
  -1  -1  10       18.95       17.06      0.67 o 
   0  -1  10       60.47       62.69      2.00 o 
   1  -1  10        2.73        2.90      0.57 o 
   2  -1  10       16.82       13.76      2.46 o 
  -6   0  10        1.39        1.00      0.34 o 
  -5   0  10        2.59        2.99      0.49 o 
  -4   0  10       10.76       13.45      0.45 o 
  -3   0  10       26.84       24.52      0.78 o 
  -2   0  10        3.45        3.52      0.36 o 
  -1   0  10        5.11        4.96      0.58 o 
   0   0  10        4.44        4.35      0.39 o 
   1   0  10      116.98      119.74      3.86 o 
   2   0  10        0.76        0.52      0.35 o 
  -6   1  10        4.03        6.39      0.52 o 
  -5   1  10       37.33       39.70      1.50 o 
  -4   1  10        0.29        0.75      0.31 o 
  -3   1  10        0.08        0.39      0.47 o 
  -2   1  10      121.53      125.55      2.95 o 
  -1   1  10        4.84        4.89      0.45 o 
   0   1  10       13.26       12.27      0.57 o 
   1   1  10        6.11        4.12      0.45 o 
   2   1  10       11.26       12.59      1.30 o 
  -6   2  10        1.06        0.93      0.32 o 
  -5   2  10       41.57       44.75      0.82 o 
  -4   2  10        0.11        0.67      0.38 o 
  -3   2  10        0.37        0.39      0.28 o 
  -2   2  10        0.01        0.09      0.20 o 
  -1   2  10       44.23       44.31      0.90 o 
   0   2  10        1.17        1.84      0.27 o 
   1   2  10        3.00        2.96      0.55 o 
  -6   3  10        3.97        3.44      0.47 o 
  -5   3  10      126.89      138.77      2.03 o 
  -4   3  10       22.38       20.67      1.22 o 
  -3   3  10       20.02       20.86      1.20 o 
  -2   3  10        2.15        1.97      0.29 o 
  -1   3  10        4.85        3.10      0.42 o 
   0   3  10        2.05        2.15      0.34 o 
  -5   4  10        0.03        0.50      0.28 o 
  -4   4  10        1.44        1.51      0.34 o 
  -3   4  10        5.34        6.55      0.72 o 
  -2   4  10        1.68        0.84      0.17 o 
  -1   4  10        0.01        0.27      0.15 o 
  -4   5  10        0.20        0.33      0.21 o 
  -3   5  10        4.32        2.84      0.38 o 
  -2  -5  11       16.84       19.37      1.27 o 
  -1  -5  11        6.18        9.75      0.86 o 
   0  -5  11       12.97       13.07      1.09 o 
   1  -5  11       13.21       16.40      1.13 o 
  -3  -4  11        0.00        0.85      0.48 o 
  -2  -4  11       21.01       25.36      0.91 o 
  -1  -4  11       38.24       47.85      1.31 o 
   0  -4  11        6.69        9.71      0.87 o 
   1  -4  11       36.86       42.59      1.32 o 
  -4  -3  11        2.58        2.65      0.51 o 
  -3  -3  11       21.07       24.25      0.88 o 
  -2  -3  11       38.96       47.91      1.30 o 
  -1  -3  11       29.16       31.06      0.96 o 
   0  -3  11        0.28        1.49      0.59 o 
   1  -3  11        2.60        2.25      0.50 o 
  -4  -2  11        9.00        9.82      0.85 o 
  -3  -2  11        0.01        1.47      0.58 o 
  -2  -2  11       11.29       12.93      0.85 o 
  -1  -2  11       19.07       21.49      0.86 o 
   1  -2  11       58.82       79.55      1.91 o 
  -4  -1  11       21.48       25.01      0.65 o 
  -3  -1  11        8.21        6.91      1.13 o 
  -2  -1  11        0.13       -0.03      0.23 o 
  -1  -1  11        1.39        1.79      0.21 o 
   0  -1  11        1.09        1.25      0.59 o 
   1  -1  11        1.65        0.75      0.52 o 
  -5   0  11        0.07        0.25      0.27 o 
  -4   0  11        0.34        0.23      0.36 o 
  -3   0  11       15.95       13.62      1.03 o 
  -2   0  11        1.87        1.53      0.28 o 
  -1   0  11       12.28       14.92      0.73 o 
   0   0  11        0.01        0.37      0.17 o 
   1   0  11        3.00        3.45      0.96 o 
  -5   1  11       11.70       10.71      0.74 o 
  -4   1  11        3.82        3.35      0.37 o 
  -3   1  11       16.18       14.81      0.83 o 
  -2   1  11       11.02       11.75      0.97 o 
  -1   1  11       27.89       28.75      0.73 o 
   0   1  11        0.04        0.43      0.23 o 
  -4   2  11       10.76       10.53      2.01 o 
  -3   2  11       15.52       20.11      0.84 o 
  -2   2  11        0.16        0.51      0.21 o 
  -1   2  11        8.34        9.53      1.95 o 
  -4   3  11       12.98       13.22      1.21 o 
  -3   3  11       33.69       36.18      1.55 o 
  -2   3  11        0.00        0.41      0.34 o 
                                                 
